# Supplementary material for: Model-based quantification of metabolic interactions from dynamic microbial-community data
Source: PLoS One. 2017 Mar 9;12(3):e0173183. doi: 10.1371/journal.pone.0173183 (PMC5344373; doi:10.1371/journal.pone.0173183)
Supplement: S1 File — The reactions and the corresponding reversibility and bounds are listed in ‘reactions’. The metabolites-id and the corresponding names are listed in ‘metabolites’. All reactions and their corresponding substrates and products are listed in ‘network_react’, where in ‘network_metab’ all reactions per metabolite is listed. All metabolites and their corresponding MIRIAM information is listed in ‘miriam.’ (XLS) [file pone.0173183.s007.xls]

## Sheet: info
id	sbml_model
name
objective	maximize	1	R_Biomass
obj. value
modelcreated
lastmodified
exported	2016	12	12	3	42	35
Exported by CBMPy 0.7.3.377

## Sheet: reactions
id	name	reversible	lowerbound	upperbound	compartment
ACt6		TRUE	#NUM!	#NUM!
EX_h2_e_	H2 exchange	TRUE	-100	0
H2td	H2 transport	TRUE	#NUM!	#NUM!
R00025	Nitronate monooxygenase	TRUE	#NUM!	#NUM!
R00093	glutamate synthase	TRUE	#NUM!	#NUM!
R00134	formate dehydrogenase (NADP+)	TRUE	#NUM!	#NUM!
R00143	Hidroxylamine reductase	TRUE	#NUM!	#NUM!
R00342	malate dehydrogenase	TRUE	#NUM!	#NUM!
R00344	pyruvate carboxylase	TRUE	#NUM!	#NUM!
R00405	succinate---CoA ligase (ADP-forming)	TRUE	#NUM!	#NUM!
R00790	Nitrite reductase	TRUE	#NUM!	#NUM!
R00798	Nitrate reductase	TRUE	#NUM!	#NUM!
R01082	fumarate hydratase	TRUE	#NUM!	#NUM!
R02164	fumarate reductase (quinol)	TRUE	#NUM!	#NUM!
R02451	Benzoyl-CoA reductase ATP dep.	TRUE	#NUM!	#NUM!
R03231	S-Adenosyl-L-methionine:8-amino-7-oxononanoate aminotransferase	TRUE	#NUM!	#NUM!
R04985	4-hydroxy-3-polyprenylbenzoate carboxy-lyase	TRUE	#NUM!	#NUM!
R05185	Nitrogenase	TRUE	#NUM!	#NUM!
R05712	Nitrite reductase	TRUE	#NUM!	#NUM!
R08769	S-adenosyl-L-methionine:3-polyprenylcatechol 1-O-methyltransferase	TRUE	#NUM!	#NUM!
R10116	beta-ketoacyl-[acyl-carrier protein](ACP) reductase	TRUE	#NUM!	#NUM!
R_3MMD	3-methylmalate dehydrogenase	FALSE	0	#NUM!
R_3PEPTabcpp	Tripeptide (LalaDgluMdap) transport via ABC system (periplasm)	FALSE	0	#NUM!
R_4PEPTabcpp	Tetrapeptide (LalaDgluMdapDala) transport via ABC system (periplasm)	FALSE	0	#NUM!
R_A5PISO	Arabinose-5-phosphate isomerase	TRUE	#NUM!	#NUM!
R_ABTA	4-aminobutyrate transaminase	FALSE	0	#NUM!
R_ACAFDOR	Acetaldehyde:ferredoxin oxidoreductase	FALSE	0	#NUM!
R_ACCOACr	acetyl-CoA carboxylase, reversible reaction	TRUE	#NUM!	#NUM!
R_ACGK	acetylglutamate kinase	FALSE	0	#NUM!
R_ACHBS	_2-aceto-2-hydroxybutanoate synthase	FALSE	0	#NUM!
R_ACLS	acetolactate synthase	FALSE	0	#NUM!
R_ACNPLYS	N-Acetylneuraminate pyruvate-lyase	FALSE	0	#NUM!
R_ACONT	aconitase	TRUE	#NUM!	#NUM!
R_ACOTA	acetylornithine transaminase	TRUE	#NUM!	#NUM!
R_ACPS	Acyl Carrier Protein Synthase	FALSE	0	#NUM!
R_ACS	acetyl-CoA synthetase	FALSE	0	#NUM!
R_ACTNabc	Acetoin transport via ABC system	FALSE	0	#NUM!
R_ACTNabc1	Acetoin efflux via ABC system	FALSE	0	#NUM!
R_ACt4pp	Na+/Acetate symport (periplasm)	FALSE	0	#NUM!
R_ADA	Adenosine deaminase	FALSE	0	#NUM!
R_ADCL	_4-aminobenzoate synthase	FALSE	0	#NUM!
R_ADD	adenine deaminase	FALSE	0	#NUM!
R_ADEt2rpp	Adenine transport via proton symport (reversible) (periplasm)	TRUE	#NUM!	#NUM!
R_ADK1	adenylate kinase	TRUE	#NUM!	#NUM!
R_ADOCBLtonex	Adenosylcobalimin transport via ton system (extermal)	FALSE	0	#NUM!
R_ADPT	adenine phosphoribosyltransferase	FALSE	0	#NUM!
R_ADSL1r	adenylsuccinate lyase	TRUE	#NUM!	#NUM!
R_ADSL2r	adenylosuccinate lyase	TRUE	#NUM!	#NUM!
R_ADSS	adenylosuccinate synthase	FALSE	0	#NUM!
R_AEPabc	R_2_Aminoethyl_phosphonate__AEP__transport_via_ABC_system	FALSE	0	#NUM!
R_AGM3Pt2pp	GlcNAc-anhMurNAc tripeptide transport in via proton symport (periplasm)	FALSE	0	#NUM!
R_AGM4Pt2pp	GlcNAc-anhMurNAc tetrapeptide transport in via proton symport (periplasm)	FALSE	0	#NUM!
R_AGMHE	ADP-D-glycero-D-manno-heptose epimerase	FALSE	0	#NUM!
R_AGMt2pp	GlcNAc-anhMurNAc transport in via proton symport (periplasm)	FALSE	0	#NUM!
R_AGPR	N-acetyl-g-glutamyl-phosphate reductase	TRUE	#NUM!	#NUM!
R_AGt3	Silver transport out via proton antiport	FALSE	0	#NUM!
R_AHCYSNS	S-adenosylhomocysteine nucleosidase	FALSE	0	#NUM!
R_AHSERL3	Cysteine synthase Selenide	TRUE	#NUM!	#NUM!
R_AHSERL4	Cysteine synthase Thiosulfate	TRUE	#NUM!	#NUM!
R_AICART	Phosphoribosylaminoimidazolecarboxamide formyltransferase	TRUE	#NUM!	#NUM!
R_AIRC2	phosphoribosylaminoimidazole carboxylase	FALSE	0	#NUM!
R_AIRC3	phosphoribosylaminoimidazole carboxylase (mutase rxn)	TRUE	#NUM!	#NUM!
R_ALAALAabcpp	D-alanyl-D-alanine (DalaDala) transport via ABC system (periplasm)	FALSE	0	#NUM!
R_ALAALAr	D-alanine-D-alanine ligase (reversible)	TRUE	#NUM!	#NUM!
R_ALAR	alanine racemase	TRUE	#NUM!	#NUM!
R_ALAabcpp	L-alanine transport via ABC system (periplasm)	FALSE	0	#NUM!
R_ALAt2	L-alanine transport in via proton symport	FALSE	0	#NUM!
R_ALAt4	Alanine-Sodium symporter	FALSE	0	#NUM!
R_ALPHNH	allophanate hydrolase	FALSE	0	#NUM!
R_AMAA	N-acetylmuramoyl-L-alanine amidase	FALSE	0	#NUM!
R_AMMQT6	S-adenosylmethione	FALSE	0	#NUM!
R_AMPTASECG	Alanyl aminopeptidase (cys-gly)	FALSE	0	#NUM!
R_AMPTASEPG	Aminopeptidase (pro-gly)	FALSE	0	#NUM!
R_ANPRT	anthranilate phosphoribosyltransferase	FALSE	0	#NUM!
R_ANS1	R_anthranilate_synthase	FALSE	0	#NUM!
R_AOXSr	_8-amino-7-oxononanoate synthase	TRUE	#NUM!	#NUM!
R_AP4AS	Ap4A synthetase	FALSE	0	#NUM!
R_APATi	Tetrahydrodipicolinate acetyltransferase	FALSE	0	#NUM!
R_APOLPPS	Lpp signal peptidase - murein	FALSE	0	#NUM!
R_APRAUR	_5-amino-6-(5-phosphoribosylamino)uracil reductase	FALSE	0	#NUM!
R_ARGDC	arginine decarboxylase	FALSE	0	#NUM!
R_ARGSL	argininosuccinate lyase	TRUE	#NUM!	#NUM!
R_ARGSSr	argininosuccinate synthase, reversible	TRUE	#NUM!	#NUM!
R_ARGTRS	Arginyl-tRNA synthetase	FALSE	0	#NUM!
R_ARSt1	Arsenite transporter via uniport	FALSE	0	#NUM!
R_ASAD	aspartate-semialdehyde dehydrogenase	TRUE	#NUM!	#NUM!
R_ASNNpp	L-asparaginase	FALSE	0	#NUM!
R_ASNS1	asparagine synthase (glutamine-hydrolysing)	FALSE	0	#NUM!
R_ASPCT	aspartate carbamoyltransferase	FALSE	0	#NUM!
R_ASPK	aspartate kinase	TRUE	#NUM!	#NUM!
R_ASPO2	ASPO2	FALSE	0	#NUM!
R_ASPO2y	L-aspartate oxidase	FALSE	0	#NUM!
R_ASPT	L-aspartase	FALSE	0	#NUM!
R_ASPTA	aspartate transaminase	TRUE	#NUM!	#NUM!
R_ASPabcpp	L-aspartate transport via ABC system (periplasm)	FALSE	0	#NUM!
R_ASPt2_2pp	Aspartate transport via proton symport (2 H) (periplasm)	FALSE	0	#NUM!
R_ASPt2_3pp	L-asparate transport via proton symport (3 H) (periplasm)	FALSE	0	#NUM!
R_ASPt2pp	L-aspartate transport in via proton symport (periplasm)	FALSE	0	#NUM!
R_ATHRDHr	L-allo-threonine dehydrogenase	TRUE	#NUM!	#NUM!
R_ATPPRT	ATP phosphoribosyltransferase	FALSE	0	#NUM!
R_ATPS4r	ATP synthase (four protons for one ATP)	TRUE	#NUM!	#NUM!
R_BACCL	biotin-[acetyl-CoA-carboxylase] ligase	FALSE	0	#NUM!
R_BC10_new	Cytochrome bc1 complex (complex III)	FALSE	0	#NUM!
R_BCR6pp	BenzoylCoA reductase (Ech associated, periplasm) 6 protons	TRUE	#NUM!	#NUM!
R_BMOCOS	Bis-molybdenum cofactor synthase	FALSE	0	#NUM!
R_BMOGDS1	Bis-molybdopterin guanine dinucleotide synthase (single GDP)	FALSE	0	#NUM!
R_BMOGDS2	Bis-molybdopterin guanine dinucleotide synthase	FALSE	0	#NUM!
R_BTS2	biotin synthase (ala-L producing)	TRUE	#NUM!	#NUM!
R_BUTAFDOR	Butyraldehyde:ferredoxin oxidoreductase	TRUE	#NUM!	#NUM!
R_BUTSO3abcpp	Butanesulfonate transport via ABC system (periplasm)	FALSE	0	#NUM!
R_BUTSabc	Butanesulfonate transport via ABC system	FALSE	0	#NUM!
R_BWCOGDS1	Tungsten bispterin guanine dinucleotide synthase (single GDP)	FALSE	0	#NUM!
R_BWCOGDS2	Tungsten bispterin guanine dinucleotide synthase	FALSE	0	#NUM!
R_BWCOS	Tungsten bispterin cofactor synthase	FALSE	0	#NUM!
R_Biomass	Biomass reaction	FALSE	0	#NUM!
R_C140SN	Fatty acid biosynthesis (n-C14:0)	FALSE	0	#NUM!
R_C160SN	Fatty acid biosynthesis (n-C16:0)	FALSE	0	#NUM!
R_C180SN	Fatty acid biosynthesis (n-C18:0)	FALSE	0	#NUM!
R_C181SN	Fatty acid biosynthesis (n-C18:1)	FALSE	0	#NUM!
R_C190cSN	C190cSN	FALSE	0	#NUM!
R_CAt6pp	Calcium / sodium antiporter (1:1)	TRUE	#NUM!	#NUM!
R_CBItonex	Cobinamide transport via ton system (extermal)	FALSE	0	#NUM!
R_CBL1tonex	Cob(1)alamin transport via ton system (extermal)	FALSE	0	#NUM!
R_CBL2abc	Cobalamin uptake in via ABC transport	FALSE	0	#NUM!
R_CBPS	carbamoyl-phosphate synthase (glutamine-hydrolysing)	FALSE	0	#NUM!
R_CCGS	7-cyano-7-carbaguanine synthase	FALSE	0	#NUM!
R_CD2abc1	CD2abc1	FALSE	0	#NUM!
R_CD2t3pp	Cadmium (Cd+2) transport out via proton antiport (periplasm)	FALSE	0	#NUM!
R_CD2tpp	Cadmium (+2) transport in via permease (no H+)	FALSE	0	#NUM!
R_CDGUNPD	3,5-cyclic-nucleotide phosphodiesterase	FALSE	0	#NUM!
R_CDPMEK	_4-(cytidine 5'-diphospho)-2-C-methyl-D-erythritol kinase	FALSE	0	#NUM!
R_CELBpts	Cellobiose transport via PEPPyr PTS	FALSE	0	#NUM!
R_CHORM	chorismate mutase	FALSE	0	#NUM!
R_CHORS	chorismate synthase	FALSE	0	#NUM!
R_CITCIa	Citramalate dehydratase	TRUE	#NUM!	#NUM!
R_CITCIb	3-methylmalate hydratase	TRUE	#NUM!	#NUM!
R_CITMS	Citramalate synthase	FALSE	0	#NUM!
R_CITt6	R_citrate_transport_inout_via_proton_symport	TRUE	#NUM!	#NUM!
R_CMtpp	Chloramphenicol transport via TolC system	FALSE	0	#NUM!
R_CO2t	CO2 transport	TRUE	#NUM!	#NUM!
R_COBALT2t3pp	Cobalt (Co+2) transport out via proton antiport (periplasm)	FALSE	0	#NUM!
R_COBALT2tpp	Cobalt transport in via permease (no H+)	FALSE	0	#NUM!
R_CPGNtonex	Coprogen transport via ton system (extracellular)	FALSE	0	#NUM!
R_CPMPS	Cyclic pyranopterin monophosphate synthase	FALSE	0	#NUM!
R_CPPPGO	coproporphyrinogen oxidase (O2 required)	FALSE	0	#NUM!
R_CPSS_LPL	R_CPS_synthase_complex__LPL_specific	TRUE	#NUM!	#NUM!
R_CPSS_LPL2	R_CPS_synthase_complex__LPL_specific	TRUE	#NUM!	#NUM!
R_CS	citrate synthase	FALSE	0	#NUM!
R_CSND	Cytosine deaminase	FALSE	0	#NUM!
R_CTPS1	CTP synthase (NH3)	FALSE	0	#NUM!
R_CU2tpp	Copper transport in via permease (no H+)	FALSE	0	#NUM!
R_CUt3	Copper transport out via proton antiport	FALSE	0	#NUM!
R_CYOO_HP	cytochrome c 553 oxidase, Hpylori	FALSE	0	#NUM!
R_CYSS_2	Cysteine synthase	FALSE	0	#NUM!
R_CYSTL	cystathionine b-lyase	FALSE	0	#NUM!
R_CYSTRS	Cysteinyl-tRNA synthetase	FALSE	0	#NUM!
R_CYTBDpp	Cytochrome oxidase bd (ubiquinol-8: 2 protons) (periplasm)	FALSE	0	#NUM!
R_Cobalt2abcppI	Cobalt II transport via ABC system periplasm I	FALSE	0	#NUM!
R_DADA	Deoxyadenosine deaminase	FALSE	0	#NUM!
R_DADK	deoxyadenylate kinase	TRUE	#NUM!	#NUM!
R_DAGK120	Diacylglycerol kinase (n-C12:0)	FALSE	0	#NUM!
R_DAGK140	Diacylglycerol kinase (n-C14:0)	FALSE	0	#NUM!
R_DAGK141	Diacylglycerol kinase (n-C14:1)	FALSE	0	#NUM!
R_DAGK160	Diacylglycerol kinase (n-C16:0)	FALSE	0	#NUM!
R_DAGK161	Diacylglycerol kinase (n-C16:1)	FALSE	0	#NUM!
R_DAGK180	Diacylglycerol kinase (n-C18:0)	FALSE	0	#NUM!
R_DAGK181	Diacylglycerol kinase (n-C18:1)	FALSE	0	#NUM!
R_DALAt2	D-Alanine transport via proton symport	FALSE	0	#NUM!
R_DAPDC	diaminopimelate decarboxylase	FALSE	0	#NUM!
R_DAPE	diaminopimelate epimerase	TRUE	#NUM!	#NUM!
R_DAPabcpp	M-diaminopimelic acid ABC transport (periplasm)	FALSE	0	#NUM!
R_DASYN120	CDP-diacylglycerol synthetase (n-C12:0)	FALSE	0	#NUM!
R_DASYN140	CDP-diacylglycerol synthetase (n-C14:0)	FALSE	0	#NUM!
R_DASYN160	CDP-diacylglycerol synthetase (n-C16:0)	FALSE	0	#NUM!
R_DASYN161	CDP-diacylglycerol synthetase (n-C16:1)	FALSE	0	#NUM!
R_DASYN180	CDP-diacylglycerol synthetase (n-C18:0)	FALSE	0	#NUM!
R_DASYN181	CDP-diacylglycerol synthetase (n-C18:1)	FALSE	0	#NUM!
R_DASYN_HP	CDP-Diacylglycerol synthetase Hp specific	TRUE	#NUM!	#NUM!
R_DB4PS	_3,4-Dihydroxy-2-butanone-4-phosphate synthase	FALSE	0	#NUM!
R_DBTSr	dethiobiotin synthase	TRUE	#NUM!	#NUM!
R_DCTPD2	dCTP deaminase	FALSE	0	#NUM!
R_DDCAtexi	Fatty acid (dodecanoate) transport via facilitated irreversible diffusion (extracellular to periplasm)	FALSE	0	#NUM!
R_DDPA	_3-deoxy-D-arabino-heptulosonate 7-phosphate synthetase	FALSE	0	#NUM!
R_DGK1	deoxyguanylate kinase (dGMP:ATP)	TRUE	#NUM!	#NUM!
R_DGUNC	Diguanylate cyclase	FALSE	0	#NUM!
R_DHAD1	dihydroxy-acid dehydratase (2,3-dihydroxy-3-methylbutanoate)	FALSE	0	#NUM!
R_DHAD2	Dihydroxy-acid dehydratase (2,3-dihydroxy-3-methylpentanoate)	FALSE	0	#NUM!
R_DHBSZ3FEtonex	23dhbsz3 Fe III import	FALSE	0	#NUM!
R_DHDPRy	dihydrodipicolinate reductase (NADPH)	FALSE	0	#NUM!
R_DHDPS	dihydrodipicolinate synthase	FALSE	0	#NUM!
R_DHFS	dihydrofolate synthase	FALSE	0	#NUM!
R_DHORD3	dihydroorotic acid dehydrogenase (menaquinone 6)	TRUE	#NUM!	#NUM!
R_DHORTS	dihydroorotase	TRUE	#NUM!	#NUM!
R_DHPPDA	diaminohydroxyphosphoribosylaminopyrimidine deaminase	FALSE	0	#NUM!
R_DHPS	dihydropteroate synthase	FALSE	0	#NUM!
R_DHQD	_3-dehydroquinate dehydratase	TRUE	#NUM!	#NUM!
R_DHQS	_3-dehydroquinate synthase	FALSE	0	#NUM!
R_DHXFUTC	Dehypoxanthinylfutalosine cyclase	FALSE	0	#NUM!
R_DMATT	dimethylallyltranstransferase	FALSE	0	#NUM!
R_DMPPS	_1-hydroxy-2-methyl-2-(E)-butenyl 4-diphosphate reductase (dmpp)	FALSE	0	#NUM!
R_DMSOR1	Dimethyl sulfoxide reductase (Menaquinol 8)	FALSE	0	#NUM!
R_DMSOR2	Dimethyl sulfoxide reductase (Demethylmenaquinol 8)	FALSE	0	#NUM!
R_DNMPPA	Dihydroneopterin monophosphate dephosphorylase	FALSE	0	#NUM!
R_DNTPPA	Dihydroneopterin triphosphate pyrophosphatase	FALSE	0	#NUM!
R_DOXRBCNtpp	Doxorubicin transport via TolC system	FALSE	0	#NUM!
R_DPCOAK	dephospho-CoA kinase	FALSE	0	#NUM!
R_DSCLCOCH	Sirohydrochlorin cobaltochelatase	FALSE	0	#NUM!
R_DSERDHr	D-serine dehydrogenase	TRUE	#NUM!	#NUM!
R_DSERt2	D-serine transport via proton symport	FALSE	0	#NUM!
R_DTMPK	dTMP kinase	TRUE	#NUM!	#NUM!
R_DUTPDP	dUTP diphosphatase	FALSE	0	#NUM!
R_DXPRIi	_1-deoxy-D-xylulose reductoisomerase	FALSE	0	#NUM!
R_EDTXS1	Endotoxin Synthesis (lauroyl transferase)	FALSE	0	#NUM!
R_EDTXS1N	Endotoxin Synthesis (lauroyl transferase) (glucosediaminyl)	FALSE	0	#NUM!
R_EHGLAT	L-erythro-4-Hydroxyglutamate:2-oxoglutarate aminotransferase	FALSE	0	#NUM!
R_ENO	enolase	TRUE	#NUM!	#NUM!
R_EPPP	R_exopolyphosphatase	FALSE	0	#NUM!
R_ETHSabc	Ethanesulfonate transport via ABC system	FALSE	0	#NUM!
R_EX_ac_LPAREN_e_RPAREN_	Acetate exchange	TRUE	#NUM!	#NUM!
R_EX_co2_LPAREN_e_RPAREN_	CO2 exchange	TRUE	#NUM!	#NUM!
R_EX_h2o_LPAREN_e_RPAREN_	h2o exchange	TRUE	#NUM!	#NUM!
R_EX_h_LPAREN_e_RPAREN_	H+ exchange	TRUE	#NUM!	#NUM!
R_EX_no2_LPAREN_e_RPAREN_	NO2 exchange	TRUE	#NUM!	#NUM!
R_EX_no3_LPAREN_e_RPAREN_	NO3 exchange	TRUE	#NUM!	#NUM!
R_EX_pi_LPAREN_e_RPAREN_	Phosphate exchange	TRUE	#NUM!	#NUM!
R_FACOAL140	Fatty acid CoA ligase tetradecanoate	TRUE	#NUM!	#NUM!
R_FACOAL140_ISO	Fatty acid CoA ligase Iso C140	TRUE	#NUM!	#NUM!
R_FACOAL150_ISO	Fatty acid CoA ligase Iso C150	TRUE	#NUM!	#NUM!
R_FACOAL150_anteiso	Fatty acid CoA ligase anteiso C150	TRUE	#NUM!	#NUM!
R_FACOAL160	Fatty acid CoA ligase hexadecanoate	TRUE	#NUM!	#NUM!
R_FACOAL160_ISO	Fatty acid CoA ligase Iso C160	TRUE	#NUM!	#NUM!
R_FACOAL161	Fatty acid CoA ligase hexadecenoate	TRUE	#NUM!	#NUM!
R_FACOAL161_ISO	Fatty acid CoA ligase Iso C161	TRUE	#NUM!	#NUM!
R_FACOAL170_ISO	Fatty acid CoA ligase Iso C170	TRUE	#NUM!	#NUM!
R_FACOAL170_anteiso	Fatty acid CoA ligase anteiso C170	TRUE	#NUM!	#NUM!
R_FACOAL171_ISO	Fatty acid CoA ligase Iso C171	TRUE	#NUM!	#NUM!
R_FACOAL171_anteiso	Fatty acid CoA ligase anteiso C171	TRUE	#NUM!	#NUM!
R_FACOAL180_2	Fatty acid CoA ligase octadecanoate	TRUE	#NUM!	#NUM!
R_FACOAL181	Fatty acid CoA ligase octadecenoate	TRUE	#NUM!	#NUM!
R_FADMQOR	Menaquinone:FAD oxidoreductase	FALSE	0	#NUM!
R_FBA	fructose-bisphosphate aldolase	TRUE	#NUM!	#NUM!
R_FBA2	D-Fructose 1-phosphate D-glyceraldehyde-3-phosphate-lyase	TRUE	#NUM!	#NUM!
R_FBP	fructose-bisphosphatase	FALSE	0	#NUM!
R_FCLPA	L-fuculose 1-phosphate aldolase	TRUE	#NUM!	#NUM!
R_FDH	formate dehydrogenase	FALSE	0	#NUM!
R_FDH4pp	Formate dehydrogenase (quinone-8) (periplasm)	FALSE	0	#NUM!
R_FDH5pp	Formate Dehydrogenase (menaquinone-8) (periplasm)	FALSE	0	#NUM!
R_FDH5r2pp	Formate Dehydrogenase (menaquinone-8) (periplasm) 2 protons	TRUE	#NUM!	#NUM!
R_FE2abc	iron (II) transport via ABC system	FALSE	0	#NUM!
R_FE2t3pp	Iron (Fe+2) transport out via proton antiport (periplasm)	FALSE	0	#NUM!
R_FE2tpp	Iron (+2) transport in via permease (no H+)	FALSE	0	#NUM!
R_FE3DHBZStonex	Ferric 2,3-dihydroxybenzoylserine transport via ton system (extracellular)	FALSE	0	#NUM!
R_FE3HOXtonex	Fe(III)hydroxamine transport via ton system (extracellular)	FALSE	0	#NUM!
R_FE3abc	iron (III) transport via ABC system	FALSE	0	#NUM!
R_FECRMtonex	Ferrichrome transport via ton system (extracellular)	FALSE	0	#NUM!
R_FEENTERtonex	Fe-enterobactin transport via ton system (extracellular)	FALSE	0	#NUM!
R_FEENTERtpp	Enterochelin transport (secretion)	FALSE	0	#NUM!
R_FEOXAMtonex	Ferroxamine transport via ton system (extracellular)	FALSE	0	#NUM!
R_FEROXBFEtex	Ferrioxamine B fe transport via diffusion extracellular to periplasm	TRUE	#NUM!	#NUM!
R_FEROXEFEtex	Ferrioxamine E fe transport via diffusion extracellular to periplasm	TRUE	#NUM!	#NUM!
R_FEROXGFEtonex	Ferrioxamine G fe transport via ton system extermal	FALSE	0	#NUM!
R_FHL	Formate-hydrogen lyase	FALSE	0	#NUM!
R_FLDO	NAD(P)H-flavin oxidoreductase	FALSE	0	#NUM!
R_FLDR2	Flavodoxin reductase (NADPH)	FALSE	0	#NUM!
R_FLVR_1	Flavin reductase	FALSE	0	#NUM!
R_FMETDF	Formylmethionine deformylase	FALSE	0	#NUM!
R_FMETTRS_1	Methionyl tRNA formyltransferase	FALSE	0	#NUM!
R_FOLD3	dihydropteroate synthase	FALSE	0	#NUM!
R_FRD2rpp	Fumarate reductase / succinate dehydrogenase (irreversible) (periplasmic, membrane potential dissipating)	TRUE	0	0
R_FRD5	fumarate reductase	TRUE	#NUM!	#NUM!
R_FTHFD	formyltetrahydrofolate deformylase	FALSE	0	#NUM!
R_FUM	fumarase	TRUE	#NUM!	#NUM!
R_FUMt2_2pp	Fumarate transport via proton symport (2 H) (periplasm)	FALSE	0	#NUM!
R_FUMt2_3pp	Fumarate transport via proton symport (3 H) (periplasm)	FALSE	0	#NUM!
R_FUSAtpp	Fusidic acid transport via TolC system	FALSE	0	#NUM!
R_G16MTM2	Glycolipid 16-alpha-D-mannosyltransferase	FALSE	0	#NUM!
R_G1PACT	glucosamine-1-phosphate N-acetyltransferase	FALSE	0	#NUM!
R_G1SATi	glutamate-1-semialdehyde aminotransferase	FALSE	0	#NUM!
R_G2PP	Glycerol-2-phosphate phosphatase	FALSE	0	#NUM!
R_G3PAT120	Glycerol-3-phosphate acyltransferase (C12:0)	FALSE	0	#NUM!
R_G3PAT140	Glycerol-3-phosphate acyltransferase (C14:0)	FALSE	0	#NUM!
R_G3PAT160	Glycerol-3-phosphate acyltransferase (C16:0)	FALSE	0	#NUM!
R_G3PAT161	Glycerol-3-phosphate acyltransferase (C16:1)	FALSE	0	#NUM!
R_G3PAT180	Glycerol-3-phosphate acyltransferase (C18:0)	FALSE	0	#NUM!
R_G3PAT181	Glycerol-3-phosphate acyltransferase (C18:1)	FALSE	0	#NUM!
R_G3PD1	glycerol-3-phosphate dehydrogenase (NAD)	TRUE	#NUM!	#NUM!
R_G3PD2	glycerol-3-phosphate dehydrogenase (NADP)	TRUE	#NUM!	#NUM!
R_G5SD	glutamate-5-semialdehyde dehydrogenase	FALSE	0	#NUM!
R_G5SD2	glutamate-5-semialdehyde dehydrogenase	FALSE	0	#NUM!
R_GALT1	Galactosyltransferase I (LPS core synthesis)	FALSE	0	#NUM!
R_GALU	UTP-glucose-1-phosphate uridylyltransferase	TRUE	#NUM!	#NUM!
R_GAPD	glyceraldehyde-3-phosphate dehydrogenase	TRUE	#NUM!	#NUM!
R_GARFT	phosphoribosylglycinamide formyltransferase	TRUE	#NUM!	#NUM!
R_GART	GAR transformylase-T	FALSE	0	#NUM!
R_GDPDPK	GDP diphosphokinase	FALSE	0	#NUM!
R_GDPTPDP	Guanosine 3'-diphosphate 5'-triphosphate 3'-diphosphatase	FALSE	0	#NUM!
R_GF6PTA	glutamine-fructose-6-phosphate transaminase	FALSE	0	#NUM!
R_GHMT2r	glycine hydroxymethyltransferase, reversible	TRUE	#NUM!	#NUM!
R_GK1	guanylate kinase (GMP:ATP)	TRUE	#NUM!	#NUM!
R_GLA	UDP-galacturonate 4-epimerase	TRUE	#NUM!	#NUM!
R_GLCTR4	Glucosyltransferase (LPS core synthesis) (glucosyl-(1->4Hep1)-heptosyl-(1->3)-heptosyl-(1->5)-kdo2-lipidA)	FALSE	0	#NUM!
R_GLCTR4N	Glucosyltransferase (LPS core synthesis) (glucosediamine) (glucosyl-(1->4Hep1)-heptosyl-(1->3)-heptosyl-(1->5)-kdo2-lipidA)	FALSE	0	#NUM!
R_GLNS	glutamine synthetase	FALSE	0	#NUM!
R_GLNTAL	R_glutamyl_tRNA_Gln_L_glutamine_amido_ligase__ADP_forming_	TRUE	#NUM!	#NUM!
R_GLNabcpp	L-glutamine transport via ABC system (periplasm)	FALSE	0	#NUM!
R_GLU5K	glutamate 5-kinase	FALSE	0	#NUM!
R_GLUDC	Glutamate Decarboxylase	FALSE	0	#NUM!
R_GLUDy	glutamate dehydrogenase (NADP)	TRUE	#NUM!	#NUM!
R_GLUNpp	Glutaminase	FALSE	0	#NUM!
R_GLUPRT	glutamine phosphoribosyldiphosphate amidotransferase	FALSE	0	#NUM!
R_GLUR	glutamate racemase	TRUE	#NUM!	#NUM!
R_GLUTRR	glutamyl-tRNA reductase	FALSE	0	#NUM!
R_GLUTRS	Glutamyl-tRNA synthetase	FALSE	0	#NUM!
R_GLUabcpp	L-glutamate transport via ABC system (periplasm)	FALSE	0	#NUM!
R_GLUt2rpp	L-glutamate transport via proton symport, reversible (periplasm)	TRUE	#NUM!	#NUM!
R_GLYCLTt4pp	Glycolate transport via sodium symport (periplasm)	FALSE	0	#NUM!
R_GLYCTO1	Glycolate oxidase	FALSE	0	#NUM!
R_GLYCTO3	Glycolate oxidase	FALSE	0	#NUM!
R_GLYt2	glycine transport in via proton symport	FALSE	0	#NUM!
R_GM1LIPAabctex	G. metallireducens core lipid A transport via ABC system (periplasm to extracellular)	FALSE	0	#NUM!
R_GM2LIPAabctex	G. metallireducens core lipid A transport via ABC system (periplasm to extracellular)	FALSE	0	#NUM!
R_GMHEPAT	D-glycero-D-manno-hepose 1-phosphate adenyltransferase	FALSE	0	#NUM!
R_GMHEPK	D-glycero-D-manno-heptose 7-phosphate kinase	FALSE	0	#NUM!
R_GMHEPPA	D-glycero-D-manno-heptose 1,7-bisphosphate phosphatase	FALSE	0	#NUM!
R_GRTT	geranyltranstransferase	FALSE	0	#NUM!
R_GSPMDA	Glutathionylspermidine amidase	FALSE	0	#NUM!
R_GSPMDS	Glutathionylspermidine synthetase	FALSE	0	#NUM!
R_GTHRDabcpp	Reduced glutathione via ABC system (periplasm)	FALSE	0	#NUM!
R_GTPCI	GTP cyclohydrolase I	FALSE	0	#NUM!
R_GUAPRT	guanine phosphoribosyltransferase	FALSE	0	#NUM!
R_H2Ot	H2O transport	TRUE	#NUM!	#NUM!
R_HBZOPT	Hydroxybenzoate octaprenyltransferase	FALSE	0	#NUM!
R_HCITS	Homocitrate synthase	FALSE	0	#NUM!
R_HCO3E	HCO3 equilibration reaction	TRUE	#NUM!	#NUM!
R_HDCAt2pp	Hexadecanoate transport via proton symport	FALSE	0	#NUM!
R_HDCAtexi	Hexadecanoate transport via facilitated irreversible diffusion (extracellular to periplasm)	FALSE	0	#NUM!
R_HDCEAtexi	Hexadecenoate transport via facilitated irreversible diffusion (extracellular to periplasm)	FALSE	0	#NUM!
R_HEPT2	Heptosyltransferase II (LPS core synthesis)	FALSE	0	#NUM!
R_HEPT2N	Heptosyltransferase II (LPS core synthesis) (glucosediaminyl)	FALSE	0	#NUM!
R_HEPT3	Heptosyltransferase III (LPS core synthesis)	FALSE	0	#NUM!
R_HEPT5	Heptosyltransferase (LPS core synthesis) (heptosyl-(1->3Hep2)-glucosyl-(1->4Hep1)-heptosyl-(1->3)-heptosyl-(1->5)-kdo2-lipidA)	FALSE	0	#NUM!
R_HEPT5N	Heptosyltransferase (LPS core synthesis) (glucosediamine) (heptosyl-(1->3Hep2)-glucosyl-(1->4Hep1)-heptosyl-(1->3)-heptosyl-(1->5)-kdo2-lipidA)	FALSE	0	#NUM!
R_HEXSabc	Hexanesulfonate transport via ABC system	FALSE	0	#NUM!
R_HG2t3pp	Mercury (Hg+2) transport out via proton antiport (periplasm)	FALSE	0	#NUM!
R_HISTD	histidinol dehydrogenase	FALSE	0	#NUM!
R_HISTP	histidinol-phosphatase	FALSE	0	#NUM!
R_HMBS	hydroxymethylbilane synthase	FALSE	0	#NUM!
R_HMPK1	hydroxymethylpyrimidine kinase (ATP)	FALSE	0	#NUM!
R_HMPK2	hydroxymethylpyrimidine kinase (CTP)	FALSE	0	#NUM!
R_HMPK3	hydroxymethylpyrimidine kinase (UTP)	FALSE	0	#NUM!
R_HMPK4	hydroxymethylpyrimidine kinase (GTP)	FALSE	0	#NUM!
R_HOMt2pp	L-homoserineserine efflux via proton symport	FALSE	0	#NUM!
R_HPPK	_2-amino-4-hydroxy-6-hydroxymethyldihydropteridine diphosphokinase	FALSE	0	#NUM!
R_HPROa	L-hydroxyproline reductase (NAD)	FALSE	0	#NUM!
R_HSDy	homoserine dehydrogenase (NADPH)	TRUE	#NUM!	#NUM!
R_HSERTA	homoserine O-trans-acetylase	TRUE	#NUM!	#NUM!
R_HSK	homoserine kinase	FALSE	0	#NUM!
R_HSTPTr	Histidinol phosphate transaminase	TRUE	#NUM!	#NUM!
R_HXPRT	hypoxanthine phosphoribosyltransferase (Hypoxanthine)	FALSE	0	#NUM!
R_HYD1pp	Hydrogenase (ubiquinone-8: 2 protons) (periplasm)	FALSE	0	#NUM!
R_HYD2	Hydrogenase (menaquinone8: 2 protons)	FALSE	0	#NUM!
R_HYD4pp	Hydrogenase (menaquinole, no proton translocation) (periplasm)	FALSE	0	#NUM!
R_HYDA1	hyda	FALSE	0	#NUM!
R_I2FE2SR	ISC [2Fe-2S] regeneration	FALSE	0	#NUM!
R_I2FE2SS	ISC [2Fe-2S] Synthesis	FALSE	0	#NUM!
R_I2FE2SS2	ISC [2Fe-2S] Synthesis II	FALSE	0	#NUM!
R_ICDHyr	isocitrate dehydrogenase (NADP)	TRUE	#NUM!	#NUM!
R_ICH	IMP cyclohydrolase	FALSE	0	#NUM!
R_ICYSDS	ISC Cysteine desulfuration	FALSE	0	#NUM!
R_IG3PS_1	Imidazole glycerol 3 phosphate synthase	FALSE	0	#NUM!
R_IGPDH_1	Imidazoleglycerol phosphate dehydratase	FALSE	0	#NUM!
R_IGPS	indole-3-glycerol-phosphate synthase	FALSE	0	#NUM!
R_ILETA	Isoleucine transaminase	TRUE	#NUM!	#NUM!
R_ILETRS	Isoleucyl-tRNA synthetase	FALSE	0	#NUM!
R_ILEabc	R_L_isoleucine_transport_via_ABC_system	FALSE	0	#NUM!
R_ILEabcpp	L-isoleucine transport via ABC system (periplasm)	FALSE	0	#NUM!
R_ILEt6	R_L_isoeucine_transport_inout_via_proton_symport	TRUE	#NUM!	#NUM!
R_IMPC	IMP cyclohydrolase	TRUE	#NUM!	#NUM!
R_IMPD	IMP dehydrogenase	FALSE	0	#NUM!
R_IOR2b	Indolepyruvate ferredoxin oxidoreductase (phenylpyvurate)	TRUE	#NUM!	#NUM!
R_IOR3b	Indolepyruvate ferredoxin oxidoreductase (hydroxyphenylpyvurate)	TRUE	#NUM!	#NUM!
R_IORb	Indolepyruvate ferredoxin oxidoreductase	TRUE	#NUM!	#NUM!
R_IPDPS	_1-hydroxy-2-methyl-2-(E)-butenyl 4-diphosphate reductase (ipdp)	FALSE	0	#NUM!
R_IPMD	3-isopropylmalate dehydrogenase	FALSE	0	#NUM!
R_IPPMIa	3-isopropylmalate dehydratase	TRUE	#NUM!	#NUM!
R_IPPMIb	2-isopropylmalate hydratase	TRUE	#NUM!	#NUM!
R_IPPS	_2-isopropylmalate synthase	FALSE	0	#NUM!
R_ISETACabcpp	Isethionate transport via ABC system (periplasm)	FALSE	0	#NUM!
R_ISTNTabc	Isethionate transport via ABC system	FALSE	0	#NUM!
R_K2L4Aabctex	KDO(2)-lipid IV A transport via ABC system (periplasm to extracellular)	FALSE	0	#NUM!
R_KARA1i	acetohydroxy acid isomeroreductase	FALSE	0	#NUM!
R_KARA2i	ketol-acid reductoisomerase (2-Aceto-2-hydroxybutanoate)	FALSE	0	#NUM!
R_KAS_HP2	_3-hydroxy-octadecanoyl-ACP synthesis	FALSE	0	#NUM!
R_KDOCT	_3-deoxy-manno-octulosonate cytidylyltransferase	FALSE	0	#NUM!
R_KDOPP	3-deoxy-manno-octulosonate-8-phosphatase	FALSE	0	#NUM!
R_KDOPS	_3-deoxy -D-manno-octulosonic -acid 8-phosphate synthase	FALSE	0	#NUM!
R_Kt3pp	Potassium transport out via proton antiport (periplasm)	FALSE	0	#NUM!
R_LACD	Lactate dehydrogenase	TRUE	#NUM!	#NUM!
R_LAR	R_lactate_racemase	TRUE	#NUM!	#NUM!
R_LCD	Lactoyl coA dehydratase	FALSE	0	#NUM!
R_LCYSTabc	Cysteate transport via ABC system	FALSE	0	#NUM!
R_LEUTAi	Leucine transaminase (irreversible)	FALSE	0	#NUM!
R_LEUTRSm	leucyl-tRNA synthetase, mitochondrial	FALSE	0	#NUM!
R_LEUabc	R_L_leucine_transport_via_ABC_system	FALSE	0	#NUM!
R_LEUabcpp	L-leucine transport via ABC system (periplasm)	FALSE	0	#NUM!
R_LEUt6	R_L_leucine_transport_inout_via_proton_symport	TRUE	#NUM!	#NUM!
R_LIPAabctex	Lipid A transport via ABC system (periplasm to extracellular)	FALSE	0	#NUM!
R_LPADSS_HP	lipidA_HP disaccaride synthase	FALSE	0	#NUM!
R_LPSSYN_HP	Formation for LPS from Core oligosaccharide-Lipid A and O-chain	FALSE	0	#NUM!
R_LSERDHr	L-serine dehydrogenase	TRUE	#NUM!	#NUM!
R_LYSTRS	Lysyl-tRNA synthetase	FALSE	0	#NUM!
R_MALCOAMT	Malonyl-CoA methyltransferase	FALSE	0	#NUM!
R_MALDt2_2pp	D-Malate transport via proton symport (2 H) (periplasm)	FALSE	0	#NUM!
R_MALTATr	Maltose O-acetyltransferase	FALSE	0	#NUM!
R_MALt2_2pp	Malate transport via proton symport (2 H) (periplasm)	FALSE	0	#NUM!
R_MALt2_3pp	Malate transport via proton symport (3 H) (periplasm)	FALSE	0	#NUM!
R_MALt6	R_malate_symporter	TRUE	#NUM!	#NUM!
R_MBCOAi	MBCOAi	TRUE	#NUM!	#NUM!
R_MCOATA	Malonyl-CoA-ACP transacylase	TRUE	#NUM!	#NUM!
R_MDDCP1ex	Murein D,D-carboxypeptidase (murein5px4p) (periplasm)	FALSE	0	#NUM!
R_MDDCP2ex	Murein D,D-carboxypeptidase (murein5px4px4p) (periplasm)	FALSE	0	#NUM!
R_MDDCP3ex	Murein D,D-carboxypeptidase (murein5p5p) (periplasm)	FALSE	0	#NUM!
R_MDDCP4ex	Murein D,D-carboxypeptidase (murein5p4p) (periplasm)	FALSE	0	#NUM!
R_MDDCP5ex	Murein D,D-carboxypeptidase (murein5p3p) (periplasm)	FALSE	0	#NUM!
R_ME2	Malic enzyme (NADP)	FALSE	0	#NUM!
R_MECDPDH	_2C-methyl-D-erythritol 2,4 cyclodiphosphate dehydratase	FALSE	0	#NUM!
R_MECDPDH5	2C-methyl-D-erythritol 2,4 cyclodiphosphate dehydratase	FALSE	0	#NUM!
R_METAT	methionine adenosyltransferase	FALSE	0	#NUM!
R_METDabc	D-methionine transport via ABC system	FALSE	0	#NUM!
R_METDabcpp	D-methionine transport via ABC system (periplasm)	FALSE	0	#NUM!
R_METS	methionine synthase	FALSE	0	#NUM!
R_METSRabc	L methionine R oxide transport via ABC system	FALSE	0	#NUM!
R_METSabc	L methionine S oxide transport via ABC system	FALSE	0	#NUM!
R_METTRS	Methionyl-tRNA synthetase	FALSE	0	#NUM!
R_METabc	L-methionine transport via ABC system	FALSE	0	#NUM!
R_METabcpp	L-methionine transport via ABC system (periplasm)	FALSE	0	#NUM!
R_MGt2pp	Magnesium transport in via proton symport (periplasm)	TRUE	#NUM!	#NUM!
R_MHPGLUT	_5-methyltetrahydropteroyltriglutamate-homocysteine S-methyltransferase	FALSE	0	#NUM!
R_MI1PP	Myo-inositol 1-phosphatase	FALSE	0	#NUM!
R_MINCYCtpp	Minocycline transport via TolC system	FALSE	0	#NUM!
R_MLDEP1pp	Murein L,D-endopeptidase (murein3px3p) (periplasm)	FALSE	0	#NUM!
R_MLDEP2pp	Murein L,D-endopeptidase (murein5px3p) (periplasm)	FALSE	0	#NUM!
R_MLTGY1pp	Murein lytic transglycosylase (murein4p4p) (periplasm)	FALSE	0	#NUM!
R_MLTGY2pp	Murein lytic transglycosylase (murein4p3p) (periplasm)	FALSE	0	#NUM!
R_MLTGY3pp	Murein lytic transglycosylase (murein3p3p) (periplasm)	FALSE	0	#NUM!
R_MLTGY4pp	Murein lytic transglycosylase (murein4px4p4p) (periplasm)	FALSE	0	#NUM!
R_MN2t3pp	Manganese (Mn+2) transport out via proton antiport (periplasm)	FALSE	0	#NUM!
R_MN2tpp	Manganese transport in via permease (no H+)	FALSE	0	#NUM!
R_MN6PP	mannose 6-phosphate phosphatase	FALSE	0	#NUM!
R_MNabc	manganese transport via ABC system	FALSE	0	#NUM!
R_MOADSUx	MoaD sulfuration (nadh, assumed)	FALSE	0	#NUM!
R_MOBDabc	molybdate transport via ABC system	FALSE	0	#NUM!
R_MOBDabcpp	Molybdate transport via ABC system (periplasm)	FALSE	0	#NUM!
R_MOCOS	Molybdenum cofactor synthase	FALSE	0	#NUM!
R_MOGDS	Molybdopterin guanine dinucleotide synthase	FALSE	0	#NUM!
R_MOHMT	_3-methyl-2-oxobutanoate hydroxymethyltransferase	FALSE	0	#NUM!
R_MOPSabc	MOPS transport via ABC system	FALSE	0	#NUM!
R_MPTAT	Molybdopterin adenylyltransferase	FALSE	0	#NUM!
R_MPTG	Murein polymerizing transglycosylase	FALSE	0	#NUM!
R_MPTG2	Murein polymerizing transglycosylase 2 (three linked units)	FALSE	0	#NUM!
R_MSAR	Malonic semialdehyde reductase	FALSE	0	#NUM!
R_MSO3abc	Methanesulfonate transport via ABC system	FALSE	0	#NUM!
R_MTAN	methylthioadenosine nucleosidase	FALSE	0	#NUM!
R_MTHFC	methenyltetrahydrofolate cyclohydrolase	TRUE	#NUM!	#NUM!
R_MTHFD	methylenetetrahydrofolate dehydrogenase (NADP)	TRUE	#NUM!	#NUM!
R_MTRK	5-methylthioribose kinase	FALSE	0	#NUM!
R_NADDP	NAD diphosphatase	FALSE	0	#NUM!
R_NADK	NAD kinase	FALSE	0	#NUM!
R_NADPC	Nicotinamide adenine dinucleotide phosphate cyclase	FALSE	0	#NUM!
R_NADPHQR2	NADPH Quinone Reductase (Ubiquinone-8)	FALSE	0	#NUM!
R_NADPHQR3	NADPH Quinone Reductase (Menaquinone-8)	FALSE	0	#NUM!
R_NADPHQR4	NADPH Quinone Reductase (2-Demethylmenaquinone-8)	FALSE	0	#NUM!
R_NADS1	NAD synthase (nh3)	FALSE	0	#NUM!
R_NAt3	sodium transport out via proton antiport	FALSE	0	#NUM!
R_NAt3_1	sodium proton antiporter (H:NA is 1:1)	TRUE	#NUM!	#NUM!
R_NAt3pp	Sodium transport out via proton antiport (cytoplasm to periplasm)	FALSE	0	#NUM!
R_NDH_1	NADH dehydrogenase (menaquinone) (complex I)	FALSE	0	0
R_NDPK1	nucleoside-diphosphate kinase (ATP:GDP)	TRUE	#NUM!	#NUM!
R_NDPK2	nucleoside-diphosphate kinase (ATP:UDP)	TRUE	#NUM!	#NUM!
R_NDPK3	nucleoside-diphosphate kinase (ATP:CDP)	TRUE	#NUM!	#NUM!
R_NDPK4	nucleoside-diphosphate kinase (ATP:dTDP)	TRUE	#NUM!	#NUM!
R_NDPK5	nucleoside-diphosphate kinase (ATP:dGDP)	TRUE	#NUM!	#NUM!
R_NDPK6	nucleoside-diphosphate kinase (ATP:dUDP)	TRUE	#NUM!	#NUM!
R_NDPK7	nucleoside-diphosphate kinase (ATP:dCDP)	TRUE	#NUM!	#NUM!
R_NDPK8	nucleoside-diphosphate kinase (ATP:dADP)	TRUE	#NUM!	#NUM!
R_NH4_t	NH4 transport from periplasmic to cytosol	TRUE	#NUM!	#NUM!
R_NH4tpp	Ammonia reversible transport (periplasm)	TRUE	0	0
R_NHFRBO	NADH:flavorubredoxin oxidoreductase	FALSE	0	#NUM!
R_NI2t3pp	Nickle (Ni+2) transport out via proton antiport (periplasm)	FALSE	0	#NUM!
R_NI2uabcpp	Nickel transport via ABC system (uptake, periplasm)	FALSE	0	#NUM!
R_NIT1b	Nitrogenase	FALSE	0	#NUM!
R_NMNAT	nicotinamide-nucleotide adenylyltransferase	FALSE	0	#NUM!
R_NNAT	nicotinate-nucleotide adenylyltransferase	FALSE	0	#NUM!
R_NNATr	nicotinate-nucleotide adenylyltransferase	TRUE	#NUM!	#NUM!
R_NNDPR	nicotinate-nucleotide diphosphorylase (carboxylating)	FALSE	0	#NUM!
R_NO2R	Nitrite reductase (menaquinol-6)	FALSE	0	#NUM!
R_NO2t	Nitrite transport	TRUE	#NUM!	#NUM!
R_NO3R	Nitrate reductase (menaquinol-6)	FALSE	0	#NUM!
R_NO3R1bpp	Nitrate reductase (Ubiquinol-8)	FALSE	0	#NUM!
R_NO3R2bpp	Nitrate reductase (Menaquinol-8) (periplasm)	FALSE	0	#NUM!
R_NO3t	Nitrate transport	TRUE	-100	0
R_NOVBCNtpp	Novobiocin transport via TolC system	FALSE	0	#NUM!
R_NTP1	Nucleoside-triphosphatase (ATP)	FALSE	0	#NUM!
R_NTPP10	Nucleoside triphosphate pyrophosphorylase (ditp)	FALSE	0	#NUM!
R_NTPP11	Nucleoside triphosphate pyrophosphorylase (xtp)	FALSE	0	#NUM!
R_NTPP9	Nucleoside triphosphate pyrophosphorylase (itp)	FALSE	0	#NUM!
R_NTRIR3pp	Nitrite Reductase (Ubiquinole-8, periplasm)	FALSE	0	#NUM!
R_NTRIR4pp	Nitrite Reductase (Menaquinole-8, periplasm)	FALSE	0	#NUM!
R_OAAt2_2pp	Oxaloacetate transport via proton symport 2 H periplasm	FALSE	0	#NUM!
R_OCBT_1	Ornithine carbamoyltransferase	TRUE	#NUM!	#NUM!
R_OCDCAtexi	Octadecanoate transport via facilitated irreversible diffusion (extracellular to periplasm)	FALSE	0	#NUM!
R_OCDCEAtexi	Octadecenoate (n-C18:1) transport via facilitated irreversible diffusion (extracellular to periplasm)	FALSE	0	#NUM!
R_OCTDPS	Octaprenyl pyrophosphate synthase	FALSE	0	#NUM!
R_OHPHM6n	_2-octaprenyl-6-hydroxyphenol methylase, nuclear	FALSE	0	#NUM!
R_OMBZLM	_2-Octaprenyl-6-methoxy-benzoquinol methylase	FALSE	0	#NUM!
R_OMCDC	_2-Oxo-4-methyl-3-carboxypentanoate decarboxylation	FALSE	0	#NUM!
R_OMPDC	orotidine-5'-phosphate decarboxylase	FALSE	0	#NUM!
R_OOR3	ferredoxin oxidoreductase	FALSE	0	#NUM!
R_OPHBDC	Octaprenyl-hydroxybenzoate decarboxylase	FALSE	0	#NUM!
R_OPHHX	2-Octaprenylphenol hydroxylase	FALSE	0	#NUM!
R_ORNTAC	ornithine transacetylase	TRUE	#NUM!	#NUM!
R_OROTt2_2pp	Orotate transport via proton symport (2 H) (periplasm)	FALSE	0	#NUM!
R_ORPT	orotate phosphoribosyltransferase	TRUE	#NUM!	#NUM!
R_P5CR	pyrroline-5-carboxylate reductase	FALSE	0	#NUM!
R_PACCOAL	Phenylacetate-CoA ligase	FALSE	0	#NUM!
R_PACCOAL2	Phenylacetate-CoA ligase (hydroxyphenylacetate)	FALSE	0	#NUM!
R_PACCOAL3	Phenylacetate-CoA ligase (indoleacetate)	FALSE	0	#NUM!
R_PAPPT3	phospho-N-acetylmuramoyl-pentapeptide-transferase (meso-2,6-diaminopimelate)	FALSE	0	#NUM!
R_PAPR	Phosphoadenosine phosphosulfate reductase	TRUE	#NUM!	#NUM!
R_PASYN_HP	Phosphatidic acid synthase Hp specific	FALSE	0	#NUM!
R_PC	pyruvate carboxylase	FALSE	0	#NUM!
R_PDH2	pyruvate dehydrogenase - FMN dependent	FALSE	0	#NUM!
R_PDX5PS	Pyridoxine 5'-phosphate synthase	FALSE	0	#NUM!
R_PETNT161pp	Phosphoethanolamine transferase (c-C16:1)	FALSE	0	#NUM!
R_PETNT181pp	Phosphoethanolamine transferase (c-C16:1)	FALSE	0	#NUM!
R_PFK	phosphofructokinase	FALSE	0	#NUM!
R_PFO	pyruvate ferredoxin oxidoreductase	FALSE	0	#NUM!
R_PGAMT	phosphoglucosamine mutase	TRUE	#NUM!	#NUM!
R_PGCD	phosphoglycerate dehydrogenase	FALSE	0	#NUM!
R_PGI	glucose-6-phosphate isomerase	TRUE	#NUM!	#NUM!
R_PGK	phosphoglycerate kinase	TRUE	#NUM!	#NUM!
R_PGM	phosphoglycerate mutase	TRUE	#NUM!	#NUM!
R_PGPP_HP	Phosphatidylglycerol phosphate phosphatase Hp specific	FALSE	0	#NUM!
R_PGSA_HP	Phosphatidylglycerol synthase Hp specific	TRUE	#NUM!	#NUM!
R_PHETA1	phenylalanine transaminase	TRUE	#NUM!	#NUM!
R_PIabc	R_phosphate_transport_via_ABC_system	FALSE	0	0
R_PIt2r	phosphate reversible transport via symport	TRUE	#NUM!	#NUM!
R_PIt7	phosphate transport in/out via three Na+ symporter	TRUE	0	0
R_PLIPA1A120pp	Phospholipase A1 (phosphatidate, n-C12:0) (periplasm)	FALSE	0	#NUM!
R_PLIPA1A140pp	Phospholipase A1 (phosphatidate, n-C14:0) (periplasm)	FALSE	0	#NUM!
R_PLIPA1A141pp	Phospholipase A1 (phosphatidate, n-C14:1) (periplasm)	FALSE	0	#NUM!
R_PLIPA1A160pp	Phospholipase A1 (phosphatidate, n-C16:0) (periplasm)	FALSE	0	#NUM!
R_PLIPA1A161pp	Phospholipase A1 (phosphatidate, n-C16:1) (periplasm)	FALSE	0	#NUM!
R_PLIPA1A180pp	Phospholipase A1 (phosphatidate, n-C18:0) (periplasm)	FALSE	0	#NUM!
R_PLIPA1A181pp	Phospholipase A1 (phosphatidate, n-C18:1) (periplasm)	FALSE	0	#NUM!
R_PLIPA1E120pp	Phospholipase A1 (phosphatidylethanolamine, n-C12:0) (periplasm)	FALSE	0	#NUM!
R_PLIPA1E140pp	Phospholipase A1 (phosphatidylethanolamine, n-C14:0) (periplasm)	FALSE	0	#NUM!
R_PLIPA1E141pp	Phospholipase A1 (phosphatidylethanolamine, n-C14:1) (periplasm)	FALSE	0	#NUM!
R_PLIPA1E160pp	Phospholipase A1 (phosphatidylethanolamine, n-C16:0) (periplasm)	FALSE	0	#NUM!
R_PLIPA1E161pp	Phospholipase A1 (phosphatidylethanolamine, n-C16:1) (periplasm)	FALSE	0	#NUM!
R_PLIPA1E180pp	Phospholipase A1 (phosphatidylethanolamine, n-C18:0) (periplasm)	FALSE	0	#NUM!
R_PLIPA1E181pp	Phospholipase A1 (phosphatidylethanolamine, n-C18:1) (periplasm)	FALSE	0	#NUM!
R_PLIPA1G120pp	Phospholipase A1 (phosphatidylglycerol, n-C12:0) (periplasm)	FALSE	0	#NUM!
R_PLIPA1G140pp	Phospholipase A1 (phosphatidylglycerol, n-C14:0) (periplasm)	FALSE	0	#NUM!
R_PLIPA1G141pp	Phospholipase A1 (phosphatidylglycerol, n-C14:1) (periplasm)	FALSE	0	#NUM!
R_PLIPA1G160pp	Phospholipase A1 (phosphatidylglycerol, n-C16:0) (periplasm)	FALSE	0	#NUM!
R_PLIPA1G161pp	Phospholipase A1 (phosphatidylglycerol, n-C16:1) (periplasm)	FALSE	0	#NUM!
R_PLIPA1G180pp	Phospholipase A1 (phosphatidylglycerol, n-C18:0) (periplasm)	FALSE	0	#NUM!
R_PLIPA1G181pp	Phospholipase A1 (phosphatidylglycerol, n-C18:1) (periplasm)	FALSE	0	#NUM!
R_PLIPA2A120pp	Phospholipase A2 (phosphatidate, n-C12:0) (periplasm)	FALSE	0	#NUM!
R_PLIPA2A140pp	Phospholipase A2 (phosphatidate, n-C14:0) (periplasm)	FALSE	0	#NUM!
R_PLIPA2A141pp	Phospholipase A2 (phosphatidate, n-C14:1) (periplasm)	FALSE	0	#NUM!
R_PLIPA2A160pp	Phospholipase A2 (phosphatidate, n-C16:0) (periplasm)	FALSE	0	#NUM!
R_PLIPA2A161pp	Phospholipase A2 (phosphatidate, n-C16:1) (periplasm)	FALSE	0	#NUM!
R_PLIPA2A180pp	Phospholipase A2 (phosphatidate, n-C18:0) (periplasm)	FALSE	0	#NUM!
R_PLIPA2A181pp	Phospholipase A2 (phosphatidate, n-C18:1) (periplasm)	FALSE	0	#NUM!
R_PLIPA2E120pp	Phospholipase A2 (phosphatidylethanolamine, n-C12:0) (periplasm)	FALSE	0	#NUM!
R_PLIPA2E140pp	Phospholipase A2 (phosphatidylethanolamine, n-C14:0) (periplasm)	FALSE	0	#NUM!
R_PLIPA2E141pp	Phospholipase A2 (phosphatidylethanolamine, n-C14:1) (periplasm)	FALSE	0	#NUM!
R_PLIPA2E160pp	Phospholipase A2 (phosphatidylethanolamine, n-C16:0) (periplasm)	FALSE	0	#NUM!
R_PLIPA2E161pp	Phospholipase A2 (phosphatidylethanolamine, n-C16:1) (periplasm)	FALSE	0	#NUM!
R_PLIPA2E180pp	Phospholipase A2 (phosphatidylethanolamine, n-C18:0) (periplasm)	FALSE	0	#NUM!
R_PLIPA2E181pp	Phospholipase A2 (phosphatidylethanolamine, n-C18:1) (periplasm)	FALSE	0	#NUM!
R_PLIPA2G120pp	Phospholipase A2 (phosphatidylglycerol, n-C12:0) (periplasm)	FALSE	0	#NUM!
R_PLIPA2G140pp	Phospholipase A2 (phosphatidylglycerol, n-C14:0) (periplasm)	FALSE	0	#NUM!
R_PLIPA2G141pp	Phospholipase A2 (phosphatidylglycerol, n-C14:1) (periplasm)	FALSE	0	#NUM!
R_PLIPA2G160pp	Phospholipase A2 (phosphatidylglycerol, n-C16:0) (periplasm)	FALSE	0	#NUM!
R_PLIPA2G161pp	Phospholipase A2 (phosphatidylglycerol, n-C16:1) (periplasm)	FALSE	0	#NUM!
R_PLIPA2G180pp	Phospholipase A2 (phosphatidylglycerol, n-C18:0) (periplasm)	FALSE	0	#NUM!
R_PLIPA2G181pp	Phospholipase A2 (phosphatidylglycerol, n-C18:1) (periplasm)	FALSE	0	#NUM!
R_PMANM	phosphomannomutase	TRUE	#NUM!	#NUM!
R_PMPK	phosphomethylpyrimidine kinase	FALSE	0	#NUM!
R_POAACR	Peroxyaminoacrylate reductase	FALSE	0	#NUM!
R_POR5	Pyruvate synthase	TRUE	#NUM!	#NUM!
R_PPA	inorganic diphosphatase	FALSE	0	#NUM!
R_PPAAFDOR	Propanal:ferredoxin oxidoreductase	TRUE	#NUM!	#NUM!
R_PPBNGS	porphobilinogen synthase	FALSE	0	#NUM!
R_PPGPPDP	Guanosine-3',5'-bis(diphosphate) 3'-diphosphatase	FALSE	0	#NUM!
R_PPIK	R_polyphosphate_kinase	FALSE	0	#NUM!
R_PPIabc	R_diphosphate_transport_in_via_ABC_system	FALSE	0	#NUM!
R_PPND	prephenate dehydrogenase	FALSE	0	#NUM!
R_PPNDH	prephenate dehydratase	FALSE	0	#NUM!
R_PPPGO	protoporphyrinogen oxidase (aerobic)	FALSE	0	#NUM!
R_PPPNt2rpp	3-phenylpropionate transport via proton symport, reversible (periplasm)	TRUE	#NUM!	#NUM!
R_PPS	phosphoenolpyruvate synthase	FALSE	0	#NUM!
R_PPTGS	Peptidoglycan subunit synthesis	FALSE	0	#NUM!
R_PPTGS_TB1	Peptidoglycan subunit synthesis	FALSE	0	#NUM!
R_PPTGS_TB2	Peptidoglycan subunit synthesis	FALSE	0	#NUM!
R_PRAGSr	phosphoribosylglycinamide synthase	TRUE	#NUM!	#NUM!
R_PRAI	phosphoribosylanthranilate isomerase	TRUE	#NUM!	#NUM!
R_PRAIS_1	Phosphoribosylaminoimidazole synthetase	FALSE	0	#NUM!
R_PRAIi	phosphoribosylanthranilate isomerase (irreversible)	FALSE	0	#NUM!
R_PRAMPC_1	Phosphoribosyl AMP cyclohydrolase	FALSE	0	#NUM!
R_PRASCSi	Phosphoribosylaminoimidazolesuccinocarboxamide synthase	TRUE	#NUM!	#NUM!
R_PRATPP	Phosphoribosyl-ATP pyrophosphatase	FALSE	0	#NUM!
R_PRFGS_1	Phosphoribosylformylglycinamidine synthase	FALSE	0	#NUM!
R_PRMICI	1-(5-phosphoribosyl)-5-[(5-phosphoribosylamino)methylideneamino)imidazole-4-carboxamide isomerase	TRUE	#NUM!	#NUM!
R_PROLPPGT160	Glyceryl Transferase - murein	FALSE	0	#NUM!
R_PROTRS	Prolyl-tRNA synthetase	FALSE	0	#NUM!
R_PROt4r	proline transporter	TRUE	#NUM!	#NUM!
R_PRPPS	phosphoribosylpyrophosphate synthetase	TRUE	#NUM!	#NUM!
R_PSCVT	_3-phosphoshikimate 1-carboxyvinyltransferase	TRUE	#NUM!	#NUM!
R_PSD_HP	Phosphatidylserine decarboxylase Hp specific	FALSE	0	#NUM!
R_PSERT	phosphoserine transaminase	FALSE	0	#NUM!
R_PSP_L	phosphoserine phosphatase (L-serine)	FALSE	0	#NUM!
R_PSSA_HP	Phosphatidylserine synthase Hp specific	TRUE	#NUM!	#NUM!
R_PTPATi	pantetheine-phosphate adenylyltransferase	FALSE	0	#NUM!
R_PTRCTA	Putrescine Transaminase	FALSE	0	#NUM!
R_PTRCabc	Putrescine transport via ABC system	FALSE	0	#NUM!
R_PZS	R_precursor_Z_synthase	FALSE	0	#NUM!
R_QULNS	quinolinate synthase	FALSE	0	#NUM!
R_RBFSa	riboflavin synthase	FALSE	0	#NUM!
R_RBFSb	riboflavin synthase	FALSE	0	#NUM!
R_RFAMPtpp	Rifampin transport via TolC system	FALSE	0	#NUM!
R_RFA_HP	Formation of lipidA and sugar core for Hpylori LPS	FALSE	0	#NUM!
R_RHCCE	S-ribosylhomocysteine cleavage enzyme	FALSE	0	#NUM!
R_RNDR1	ribonucleoside-diphosphate reductase (ADP)	FALSE	0	#NUM!
R_RNDR2	ribonucleoside-diphosphate reductase (GDP)	FALSE	0	#NUM!
R_RNDR3	ribonucleoside-diphosphate reductase (CDP)	FALSE	0	#NUM!
R_RNDR4	ribonucleoside-diphosphate reductase (UDP)	FALSE	0	#NUM!
R_RNTR1c	Ribonucleoside-triphosphate reductase (ATP) (flavodoxin)	FALSE	0	#NUM!
R_RNTR1c2	Ribonucleoside-triphosphate reductase (ATP) (flavodoxin)	FALSE	0	#NUM!
R_RNTR2c	Ribonucleoside-triphosphate reductase (GTP) (flavodoxin)	FALSE	0	#NUM!
R_RNTR2c2	Ribonucleoside-triphosphate reductase (GTP) (flavodoxin)	FALSE	0	#NUM!
R_RNTR3c	Ribonucleoside-triphosphate reductase (CTP) (flavodoxin)	FALSE	0	#NUM!
R_RNTR3c2	Ribonucleoside-triphosphate reductase (CTP) (flavodoxin)	FALSE	0	#NUM!
R_RNTR4	ribonucleoside-triphosphate reductase (UTP)	FALSE	0	#NUM!
R_RNTR4c	Ribonucleoside-triphosphate reductase (UTP) (flavodoxin)	FALSE	0	#NUM!
R_RPE	ribulose 5-phosphate 3-epimerase	TRUE	#NUM!	#NUM!
R_RPI	ribose-5-phosphate isomerase	TRUE	#NUM!	#NUM!
R_S7PI	sedoheptulose 7-phosphate isomerase	FALSE	0	#NUM!
R_SADT1	R_sulfate_adenylyltransferase	FALSE	0	#NUM!
R_SALCHS4FEtonex	Salmochelin S4 Fe III transport via ton system extracellular	FALSE	0	#NUM!
R_SDPDS	succinyl-diaminopimelate desuccinylase	FALSE	0	#NUM!
R_SDPTA	succinyldiaminopimelate transaminase	TRUE	#NUM!	#NUM!
R_SELCYSLY3	Selenocysteine lyase (nadph)	FALSE	0	#NUM!
R_SELNPS	Selenophosphate synthase	FALSE	0	#NUM!
R_SELR	Selenate reductase	FALSE	0	#NUM!
R_SERAT	serine O-acetyltransferase	TRUE	#NUM!	#NUM!
R_SERTRS	Seryl-tRNA synthetase	FALSE	0	#NUM!
R_SERTRS2	Seryl-tRNA synthetase (selenocystein)	FALSE	0	#NUM!
R_SHCHD2	Sirohydrochlorin dehydrogenase (NAD)	FALSE	0	#NUM!
R_SHCHF	Sirohydrochlorin ferrochelatase	FALSE	0	#NUM!
R_SHK3Dr	shikimate dehydrogenase	TRUE	#NUM!	#NUM!
R_SHKK	shikimate kinase	FALSE	0	#NUM!
R_SLCYSS	O-acetyl-L-serine sulfhydrylase	FALSE	0	#NUM!
R_SO4t2	SO4t2	FALSE	0	#NUM!
R_SODr	Superoxide dismutase	TRUE	#NUM!	#NUM!
R_SPMDAT1	Spermidine acetyltransferase	FALSE	0	#NUM!
R_SPMDAT2	Spermidine acetyltransferase (N8)	FALSE	0	#NUM!
R_SPMDabc	Spermidine transport via ABC system	FALSE	0	#NUM!
R_SPMDt3	Spermidine transport out via proton antiport	FALSE	0	#NUM!
R_SPMS	spermidine synthase	FALSE	0	#NUM!
R_SPODM	superoxide dismutase	FALSE	0	#NUM!
R_SPRMS	spermine synthase	FALSE	0	#NUM!
R_SUCASPtpp	Succinate:aspartate antiporter (periplasm)	FALSE	0	#NUM!
R_SUCCt2_2pp	Succinate transport via proton symport (2 H) (periplasm)	FALSE	0	#NUM!
R_SUCCt2_3pp	Succintate transport via proton symport (3 H) (periplasm)	FALSE	0	#NUM!
R_SUCFUMtpp	Succinate:fumarate antiporter (periplasm)	FALSE	0	#NUM!
R_SUCMALtpp	Succinate:malate antiporter (periplasm)	FALSE	0	#NUM!
R_SUCOAS	succinyl-CoA synthetase (ADP-forming)	TRUE	#NUM!	#NUM!
R_SUCTARTtpp	Succinate:D-tartrate antiporter (periplasm)	FALSE	0	#NUM!
R_SULAabc	Sulfoacetate transport via ABC system	FALSE	0	#NUM!
R_SULabcpp	Sulfate transport via ABC system (periplasm)	FALSE	0	#NUM!
R_TALA	transaldolase	TRUE	#NUM!	#NUM!
R_TARTD	L(+)-tartrate dehydratase	FALSE	0	#NUM!
R_TARTRDtpp	D Tartrate facilitated transport periplasm	TRUE	#NUM!	#NUM!
R_TARTt2_3pp	D-tartrate transport via proton symport (3 H) (periplasm)	FALSE	0	#NUM!
R_TAURabc	Taurine transport via ABC system	FALSE	0	#NUM!
R_TAURabcpp	Taurine transport via ABC system (periplasm)	FALSE	0	#NUM!
R_TDSK	Tetraacyldisaccharide 4'kinase	FALSE	0	#NUM!
R_TDSKN	Tetraacyldisaccharide 4'kinase (glucosediaminyl)	FALSE	0	#NUM!
R_TECA1S45	Glycerol teichoic acid n45 unlinked unsubstituted	FALSE	0	#NUM!
R_TECA2S45	Glycerol teichoic acid n45 unlinked D ala substituted	FALSE	0	#NUM!
R_TECA4S_BS	Minor teichoic acid synthesis n30	FALSE	0	#NUM!
R_TETDHpp1	Tetrathionate Dehydrogenase menaquinone 8 periplasm	FALSE	0	#NUM!
R_TETDHpp2	Tetrathionate Dehydrogenase Demethylmenaquinol 8 periplasm	FALSE	0	#NUM!
R_TETDHpp3	Tetrathionate Dehydrogenase ubiquinone 8 periplasm	FALSE	0	#NUM!
R_THDPS	tetrahydrodipicolinate succinylase	FALSE	0	#NUM!
R_THIORDXi	Hydrogen peroxide reductase (thioredoxin)	FALSE	0	#NUM!
R_THRD_L	L-threonine deaminase	FALSE	0	#NUM!
R_THRD_Lm	L-threonine deaminase, mitochondrial	FALSE	0	#NUM!
R_THRS	threonine synthase	FALSE	0	#NUM!
R_THRTRS	Threonyl-tRNA synthetase	FALSE	0	#NUM!
R_THRabcpp	L-threonine transport via ABC system (periplasm)	FALSE	0	#NUM!
R_THRt2pp	L-threonine efflux transport via proton antiport (periplasm)	FALSE	0	#NUM!
R_THZPSN	thiazole phosphate synthesis	FALSE	0	#NUM!
R_THZPSN3	Thiazole phosphate synthesis	FALSE	0	#NUM!
R_THZSN	thiazole synthesis from xylulose	FALSE	0	#NUM!
R_TKT1	transketolase	TRUE	#NUM!	#NUM!
R_TKT2	transketolase	TRUE	#NUM!	#NUM!
R_TMAOR1	Trimethylamine N-oxide reductase (menaquinol 8)	FALSE	0	#NUM!
R_TMAOR1pp	Trimethylamine N-oxide reductase (menaquinol 8) (periplasm)	FALSE	0	#NUM!
R_TMAOR2	Trimethylamine N-oxide reductase (demethylmenaquinol 8)	FALSE	0	#NUM!
R_TMAOR2pp	Trimethylamine N-oxide reductase (demethylmenaquinol 8) (periplasm)	FALSE	0	#NUM!
R_TMDK1	thymidine kinase (ATP:thymidine)	FALSE	0	#NUM!
R_TMPKr	thiamine-phosphate kinase	TRUE	#NUM!	#NUM!
R_TMPPP	thiamine-phosphate diphosphorylase	FALSE	0	#NUM!
R_TPI	triose-phosphate isomerase	TRUE	#NUM!	#NUM!
R_TRDR	thioredoxin reductase (NADPH)	FALSE	0	#NUM!
R_TRPS1	tryptophan synthase (indoleglycerol phosphate)	FALSE	0	#NUM!
R_TRPS2	tryptophan synthase (indole)	FALSE	0	#NUM!
R_TRPS3	tryptophan synthase (indoleglycerol phosphate)	FALSE	0	#NUM!
R_TRPTRSm	Tryptophanyl-tRNA synthetase, mitochondrial	FALSE	0	#NUM!
R_TSULDHpp1	Thiosulfate Dehydrogenase menaquinone 8 periplasm	FALSE	0	#NUM!
R_TSULDHpp2	Thiosulfate Dehydrogenase Demethylmenaquinol 8 periplasm	FALSE	0	#NUM!
R_TSULDHpp3	Thiosulfate Dehydrogenase ubiquinone 8 periplasm	FALSE	0	#NUM!
R_TTDCAtexi	Tetradecanoate transport via facilitated irreversible diffusion (extracellular to periplasm)	FALSE	0	#NUM!
R_TTDCEAtexi	Tetradecenoate transport via facilitated irreversible diffusion (extracellular to periplasm)	FALSE	0	#NUM!
R_TTONR1pp	Trithionate Reductase	FALSE	0	#NUM!
R_TTONR2pp	Trithionate Reductase	FALSE	0	#NUM!
R_TTRCYCtpp	Tetracycline transport via TolC system	FALSE	0	#NUM!
R_TUNGSabcpp	Tungstate transport via ABC system (periplasm)	FALSE	0	#NUM!
R_TYRTA	Tyrosine transaminase	TRUE	#NUM!	#NUM!
R_TYRTAi	tyrosine transaminase, irreversible	FALSE	0	#NUM!
R_TYRTRSm	tyrosyl-tRNA synthetase, mitochondrial	FALSE	0	#NUM!
R_UACMAMO	UDP-N-acetyl-D-mannosamine oxidoreductase	FALSE	0	#NUM!
R_UAGCVT	UDP-N-acetylglucosamine 1-carboxyvinyltransferase	FALSE	0	#NUM!
R_UAGDP	UDP-N-acetylglucosamine diphosphorylase	FALSE	0	#NUM!
R_UAGDP2	UDP-glucosamine diphosphorylase	FALSE	0	#NUM!
R_UAGPT3	UDP-N-acetylglucosamine-N-acetylmuramyl-(pentapeptide)pyrophosphoryl-undecaprenol N-acetylglucosamine transferase	FALSE	0	#NUM!
R_UAMAS	UDP-N-acetylmuramoyl-L-alanine synthetase	FALSE	0	#NUM!
R_UDCPDP	Undecaprenyl-diphosphatase	FALSE	0	#NUM!
R_UDCPDPpp	Undecaprenyl-diphosphatase (periplasm)	FALSE	0	#NUM!
R_UDPKAAT	UDP-4''-ketopentose:UDP-4-amino-4-deoxy-L-arabinose aminotransferase	TRUE	#NUM!	#NUM!
R_UGMDDS	UDP-N-acetylmuramoyl-L-alanyl-D-glutamyl-meso-2,6-diaminopimeloyl-D-alanyl-D-alanine synthetase	FALSE	0	#NUM!
R_UHGADA_HP	UDP-3-O-acetylglucosamine deacetylase	FALSE	0	#NUM!
R_UMPK	UMP kinase	TRUE	#NUM!	#NUM!
R_UNK5	2 keto 4 methylthiobutyrate transamination	FALSE	0	#NUM!
R_UPP3MT	Uroporphyrinogen methyltransferase	FALSE	0	#NUM!
R_UPPDC1	uroporphyrinogen decarboxylase (uroporphyrinogen III)	FALSE	0	#NUM!
R_UPPDC2	uroporphyrinogen decarboxylase (uroporphyrinogen I)	FALSE	0	#NUM!
R_UPPRTr	uracil phosphoribosyltransferase (r)	TRUE	#NUM!	#NUM!
R_UREA2t2	urea reversible transport via proton symport (2 H+)	TRUE	0	0
R_UREASE	urea carboxylase	TRUE	#NUM!	#NUM!
R_URIDK2r	uridylate kinase (dUMP)	TRUE	#NUM!	#NUM!
R_USHD	UDP-sugar hydrolase	FALSE	0	#NUM!
R_USHDN	UDP-N-2,N-3-di-(3-hydroxyacyl)glucosediamine pyrophosphatase	FALSE	0	#NUM!
R_VALTA	Valine transaminase	TRUE	#NUM!	#NUM!
R_VALTRS	Valyl-tRNA synthetase	FALSE	0	#NUM!
R_VALTRSm	valyl-tRNA synthetase, mitochondrial	FALSE	0	#NUM!
R_VALabc	R_L_valine_transport_via_ABC_system	FALSE	0	#NUM!
R_VALabcpp	L-valine transport via ABC system (periplasm)	FALSE	0	#NUM!
R_VALt6	R_L_valine_transport_inout_via_proton_symport	TRUE	#NUM!	#NUM!
R_WCOS	Tungsten pterin cofactor synthase	FALSE	0	#NUM!
R_XPPT	xanthine phosphoribosyltransferase	FALSE	0	#NUM!
R_YUMPS	yUMP synthetase	TRUE	#NUM!	#NUM!
R_ZN2t3pp	Zinc (Zn+2) transport out via proton antiport (periplasm)	FALSE	0	#NUM!
R_ZN2tpp	Zinc transport in via permease (no H+)	FALSE	0	#NUM!
R_ZNabc	zinc transport via ABC system	FALSE	0	#NUM!
R_h2ot2	H2O transport	TRUE	#NUM!	#NUM!

## Sheet: metabolites
id	name
C00001	H2O
C00002	ATP
C00003	NAD+
C00004	NADH
C00005	NADPH
C00006	NADP+
C00007	Oxygen
C00008	ADP
C00009	Orthophosphate
C00010	CoA
C00011	CO2
C00014	Ammonia
C00019	S-Adenosyl-L-methionine
C00021	S-Adenosyl-L-homocysteine
C00022	Pyruvate
C00025	L-Glutamate
C00026	2-Oxoglutarate
C00028	Acceptor
C00030	Reduced acceptor
C00036	Oxaloacetate
C00042	Succinate
C00058	Formate
C00061	FMN
C00064	L-Glutamine
C00080	H+
C00084	Acetaldehyde
C00088	Nitrite
C00091	Succinyl-CoA
C00122	Fumarate
C00125	Ferricytochrome c
C00126	Ferrocytochrome c
C00138	Reduced ferredoxin
C00139	Oxidized ferredoxin
C00149	(S)-Malate
C00192	Hydroxylamine
C00244	Nitrate
C00282	Hydrogen
C00288	HCO3-
C00512	S-Benzoate coenzyme A
C00697	Nitrogen
C01037	7,8-Diaminononanoate
C01092	8-Amino-7-oxononanoate
C01847	Reduced FMN
C04425	S-Adenosyl-4-methylthio-2-oxobutanoate
C05807	2-Polyprenylphenol
C05848	4-Hydroxy-3-polyprenylbenzoate
C06322	Cyclohexa-1,5-diene-1-carbonyl-CoA
C15602	Quinone
C15603	Hydroquinone
C17551	2-Polyprenyl-6-hydroxyphenol
C17552	2-Polyprenyl-6-methoxyphenol
C18091	Ethylnitronate
C20372	3-Ketoglutaryl-[acp] methyl ester
C20373	3-Hydroxyglutaryl-[acp] methyl ester
M_10fthf_c	_10-Formyltetrahydrofolate
M_12dgr120_c	1,2-Diacyl-sn-glycerol (didodecanoyl, n-C12:0)
M_12dgr140_c	1,2-Diacyl-sn-glycerol (ditetradecanoyl, n-C14:0)
M_12dgr141_c	1,2-Diacyl-sn-glycerol (ditetradec-7-enoyl, n-C14:1)
M_12dgr160_c	1,2-Diacyl-sn-glycerol (dihexadecanoyl, n-C16:0)
M_12dgr161_c	1,2-Diacyl-sn-glycerol (dihexadec-9-enoyl, n-C16:1)
M_12dgr161_p	1,2-Diacyl-sn-glycerol (dihexadec-9-enoyl, n-C16:1)
M_12dgr180_c	1,2-Diacyl-sn-glycerol (dioctadecanoyl, n-C18:0)
M_12dgr181_c	1,2-Diacyl-sn-glycerol (dioctadec-11-enoyl, n-C18:1)
M_12dgr181_p	1,2-Diacyl-sn-glycerol (dioctadec-11-enoyl, n-C18:1)
M_13dpg_c	_3-Phospho-D-glyceroyl phosphate
M_1agpe120_p	1-Acyl-sn-glycero-3-phosphoethanolamine (n-C12:0)
M_1agpe140_p	1-Acyl-sn-glycero-3-phosphoethanolamine (n-C14:0)
M_1agpe141_p	1-Acyl-sn-glycero-3-phosphoethanolamine (n-C14:1)
M_1agpe160_p	1-Acyl-sn-glycero-3-phosphoethanolamine (n-C16:0)
M_1agpe161_p	1-Acyl-sn-glycero-3-phosphoethanolamine (n-C16:1)
M_1agpe180_p	1-Acyl-sn-glycero-3-phosphoethanolamine (n-C18:0)
M_1agpe181_p	1-Acyl-sn-glycero-3-phosphoethanolamine (n-C18:1)
M_1agpg120_p	1-Acyl-sn-glycero-3-phosphoglycerol (n-C12:0)
M_1agpg140_p	1-Acyl-sn-glycero-3-phosphoglycerol (n-C14:0)
M_1agpg141_p	1-Acyl-sn-glycero-3-phosphoglycerol (n-C14:1)
M_1agpg160_p	1-Acyl-sn-glycero-3-phosphoglycerol (n-C16:0)
M_1agpg161_p	1-Acyl-sn-glycero-3-phosphoglycerol (n-C16:1)
M_1agpg180_p	1-Acyl-sn-glycero-3-phosphoglycerol (n-C18:0)
M_1agpg181_p	1-Acyl-sn-glycero-3-phosphoglycerol (n-C18:1)
M_1ddecg3p_c	1-dodecanoyl-sn-glycerol 3-phosphate
M_1ddecg3p_p	1-dodecanoyl-sn-glycerol 3-phosphate
M_1hdec9eg3p_c	1-hexadec-9-enoyl-sn-glycerol 3-phosphate
M_1hdec9eg3p_p	1-hexadec-9-enoyl-sn-glycerol 3-phosphate
M_1hdecg3p_c	1-hexadecanoyl-sn-glycerol 3-phosphate
M_1hdecg3p_p	1-hexadecanoyl-sn-glycerol 3-phosphate
M_1odec11eg3p_c	1-octadec-11-enoyl-sn-glycerol 3-phosphate
M_1odec11eg3p_p	1-octadec-11-enoyl-sn-glycerol 3-phosphate
M_1odecg3p_c	1-octadecanoyl-sn-glycerol 3-phosphate
M_1odecg3p_p	1-octadecanoyl-sn-glycerol 3-phosphate
M_1p3h5c_c	L-1-Pyrroline-3-hydroxy-5-carboxylate
M_1pyr5c_c	_1-Pyrroline-5-carboxylate
M_1tdec7eg3p_p	1-tetradec-7-enoyl-sn-glycerol 3-phosphate
M_1tdecg3p_c	1-tetradecanoyl-sn-glycerol 3-phosphate
M_1tdecg3p_p	1-tetradecanoyl-sn-glycerol 3-phosphate
M_23dhdp_c	_2,3-Dihydrodipicolinate
M_23dhmp_c	(R)-2,3-Dihydroxy-3-methylpentanoate
M_25aics_c	(S)-2-[5-Amino-1-(5-phospho-D-ribosyl)imidazole-4-carboxamido]succinate
M_25dhpp_c	_2,5-Diamino-6-hydroxy-4-(5'-phosphoribosylamino)-pyrimidine
M_26dap__M_c	Meso-2,6-Diaminoheptanedioate
M_26dap__M_p	Meso-2,6-Diaminoheptanedioate
M_2aeppn_c	M__2_Aminoethyl_phosphonate
M_2aeppn_e	M__2_Aminoethyl_phosphonate
M_2agpe120_p	2-Acyl-sn-glycero-3-phosphoethanolamine (n-C12:0)
M_2agpe140_p	2-Acyl-sn-glycero-3-phosphoethanolamine (n-C14:0)
M_2agpe141_p	2-Acyl-sn-glycero-3-phosphoethanolamine (n-C14:1)
M_2agpe160_p	2-Acyl-sn-glycero-3-phosphoethanolamine (n-C16:0)
M_2agpe161_p	2-Acyl-sn-glycero-3-phosphoethanolamine (n-C16:1)
M_2agpe180_p	2-Acyl-sn-glycero-3-phosphoethanolamine (n-C18:0)
M_2agpe181_p	2-Acyl-sn-glycero-3-phosphoethanolamine (n-C18:1)
M_2agpg120_p	2-Acyl-sn-glycero-3-phosphoglycerol (n-C12:0)
M_2agpg140_p	2-Acyl-sn-glycero-3-phosphoglycerol (n-C14:0)
M_2agpg141_p	2-Acyl-sn-glycero-3-phosphoglycerol (n-C14:1)
M_2agpg160_c	2-Acyl-sn-glycero-3-phosphoglycerol (n-C16:0)
M_2agpg160_p	2-Acyl-sn-glycero-3-phosphoglycerol (n-C16:0)
M_2agpg161_p	2-Acyl-sn-glycero-3-phosphoglycerol (n-C16:1)
M_2agpg180_p	2-Acyl-sn-glycero-3-phosphoglycerol (n-C18:0)
M_2agpg181_p	2-Acyl-sn-glycero-3-phosphoglycerol (n-C18:1)
M_2ahhmd_c	_2-Amino-4-hydroxy-6-hydroxymethyl-7,8-dihydropteridine diphosphate
M_2ahhmp_c	_2-Amino-4-hydroxy-6-hydroxymethyl-7,8-dihydropteridine
M_23dhmb_c	(R)-2,3-Dihydroxy-3-methylbutanoate
M_2amsa_c	2-Aminomalonate semialdehyde
M_2obut_c	_2-Oxobutanoate
M_2ahbut_c	(S)-2-Aceto-2-hydroxybutanoate
M_2aobut_c	L-2-Amino-3-oxobutanoate
M_2cpr5p_c	_1-(2-Carboxyphenylamino)-1-deoxy-D-ribulose 5-phosphate
M_2dda7p_c	_2-Dehydro-3-deoxy-D-arabino-heptonate 7-phosphate
M_2ddecg3p_p	2-dodecanoyl-sn-glycerol 3-phosphate
M_2dhp_c	_2-Dehydropantoate
M_2dmmq6_c	_2-Demethylmenaquinone 6
M_26dap__LL_c	LL-2,6-Diaminoheptanedioate
M_2dmmq8_c	2-Demethylmenaquinone 8
M_2dmmql8_c	2-Demethylmenaquinol 8
M_2fe1s_c	[2Fe-1S] desulfurated iron-sulfur cluster
M_2hdec9eg3p_p	2-hexadec-9-enoyl-sn-glycerol 3-phosphate
M_2hdecg3p_p	2-hexadecanoyl-sn-glycerol 3-phosphate
M_2ippm_c	2-Isopropylmaleate
M_2kmb_c	2-keto-4-methylthiobutyrate
M_2m3osuc_c	2-methyl-3-oxosuccinate
M_2mahmp_c	_2-Methyl-4-amino-5-hydroxymethylpyrimidine diphosphate
M_2me4p_c	_2-C-methyl-D-erythritol 4-phosphate
M_2mecdp_c	_2-C-methyl-D-erythritol 2,4-cyclodiphosphate
M_2obut_m	_2-Oxobutanoate
M_2odec11eg3p_p	2-octadec-11-enoyl-sn-glycerol 3-phosphate
M_2odecg3p_p	2-octadecanoyl-sn-glycerol 3-phosphate
M_2ohph_5_n	_2-Octaprenyl-6-hydroxyphenol (5 repeating units)
M_2ohph_c	2-Octaprenyl-6-hydroxyphenol
M_2ombzl_c	_2-Octaprenyl-6-methoxy-1,4-benzoquinol
M_2ommbl_c	_2-Octaprenyl-3-methyl-6-methoxy- 1,4-benzoquinol
M_2omph_5_n	_2-Octaprenyl-6-methoxyphenol (5 repeating units)
M_2oph_c	_2-Octaprenylphenol
M_2p4c2me_c	_2-phospho-4-(cytidine 5'-diphospho)-2-C-methyl-D-erythritol
M_2pg_c	D-Glycerate 2-phosphate
M_2tdec7eg3p_p	2-tetradec-7-enoyl-sn-glycerol 3-phosphate
M_2tdecg3p_p	2-tetradecanoyl-sn-glycerol 3-phosphate
M_34hpp_c	3-(4-Hydroxyphenyl)pyruvate
M_3amac_c	3-Aminoacrylate
M_3c2hmp_c	3-Carboxy-2-hydroxy-4-methylpentanoate
M_3c3hmp_c	3-Carboxy-3-hydroxy-4-methylpentanoate
M_3c4mop_c	3-Carboxy-4-methyl-2-oxopentanoate
M_3dhq_c	_3-Dehydroquinate
M_3dhsk_c	_3-Dehydroshikimate
M_3hoctaACP_c	(R)-3-Hydroxyoctadecanoyl-[acyl-carrier protein]
M_3hpp_c	3-Hydroxypropanoate
M_3ig3p_c	C'-(3-Indolyl)-glycerol 3-phosphate
M_3mb2coa_c	3-Methylbut-2-enoyl-CoA
M_3mob_c	3-Methyl-2-oxobutanoate
M_3mop_c	(S)-3-Methyl-2-oxopentanoate
M_3ophb_c	_3-Octaprenyl-4-hydroxybenzoate
M_3pg_c	_3-Phospho-D-glycerate
M_3php_c	_3-Phosphohydroxypyruvate
M_3psme_c	_5-O-(1-Carboxyvinyl)-3-phosphoshikimate
M_4abut_c	4-Aminobutanoate
M_4abutn_c	4-Aminobutanal
M_4abz_c	_4-Aminobenzoate
M_4adcho_c	_4-amino-4-deoxychorismate
M_4ahmmp_c	_4-Amino-5-hydroxymethyl-2-methylpyrimidine
M_4ampm_c	_4-Amino-2-methyl-5-phosphomethylpyrimidine
M_4c2me_c	_4-(cytidine 5'-diphospho)-2-C-methyl-D-erythritol
M_4h2oglt_c	_4-Hydroxy-2-oxoglutarate
M_4hba_c	_4-Hydroxy-benzyl alcohol
M_4hbz_c	_4-Hydroxybenzoate
M_4hphac_c	4-Hydroxyphenylacetate
M_4hpro__LT_c	trans-4-Hydroxy-L-proline
M_4mhetz_c	_4-Methyl-5-(2-hydroxyethyl)-thiazole
M_4mop_c	4-Methyl-2-oxopentanoate
M_4mpetz_c	4-Methyl-5-(2-phosphoethyl)-thiazole
M_4pasp_c	_4-Phospho-L-aspartate
M_4r5au_c	_4-(1-D-Ribitylamino)-5-aminouracil
M_5aizc_c	5-amino-1-(5-phospho-D-ribosyl)imidazole-4-carboxylate
M_5aop_c	_5-Amino-4-oxopentanoate
M_5aprbu_c	_5-Amino-6-(5'-phosphoribitylamino)uracil
M_5apru_c	_5-Amino-6-(5'-phosphoribosylamino)uracil
M_5caiz_c	_5-phosphoribosyl-5-carboxyaminoimidazole
M_5mdr1p_c	5-Methylthio-5-deoxy-D-ribose 1-phosphate
M_5mta_c	_5-Methylthioadenosine
M_5mthf_c	_5-Methyltetrahydrofolate
M_5mtr_c	5-Methylthio-D-ribose
M_5pg35pg_c	5-Phosphoguanylyl(3->5)guanosine
M_6pgg_c	6pgg c
M_8aonn_c	_8-Amino-7-oxononanoate
M_ACP_c	Acyl carrier protein
M_Ac1PIM1_c	acyl phosphatidylinositol mannoside (tuberculosis)
M_Ac1PIM2_c	acyl phosphatidylinositol mannoside di-mannose (tuberculosis)
M_CPS_LPL2_c	M_capsular_polysaccharide_linkage_unit__LPL_specific_
M_CPS_LPL_c	M_capsular_polysaccharide_linkage_unit__LPL_specific_
M_LalaDgluMdapDala_c	L-alanine-D-glutamate-meso-2,6-diaminoheptanedioate-D-alanine
M_LalaDgluMdapDala_p	L-alanine-D-glutamate-meso-2,6-diaminoheptanedioate-D-alanine
M_LalaDgluMdap_c	L-alanine-D-glutamate-meso-2,6-diaminoheptanedioate
M_LalaDgluMdap_p	L-alanine-D-glutamate-meso-2,6-diaminoheptanedioate
M_Lcyst_c	L-Cysteate
M_Lcyst_e	L-Cysteate
M_N1aspmd_c	N1-Acetylspermidine
M_PreZ_c	M_Precursor_Z_in_molybdenum_cofactor_biosynthesis_
ac	Acetate
ac_e_	Acetate
ac_b	Acetate
M_ac_p	Acetate
M_acald_c	Acetaldehyde
M_acamoxm_c	N Acetyl L 2 amino 6 oxopimelate C9H11NO6
M_accoa_c	Acetyl-CoA
M_acg5p_c	N-Acetyl-L-glutamyl 5-phosphate
M_acg5sa_c	N-Acetyl-L-glutamate 5-semialdehyde
M_acgam1p_c	N-Acetyl-D-glucosamine 1-phosphate
M_acglu_c	N-Acetyl-L-glutamate
M_achms_c	O-Acetyl-L-homoserine
M_acmalt_c	Acetyl-maltose
M_acmam_c	N-Acetyl-D-muramoate
M_acmama_c	N-Acetyl-D-muramoyl-L-alanine
M_acmana_c	N-Acetyl-D-mannosamine
M_acnam_c	N-Acetylneuraminate
M_acser_c	O-Acetyl-L-serine
M_actACP_c	Acetoacetyl-ACP
M_actn__R_c	R Acetoin C4H8O2
M_actn__R_e	R Acetoin C4H8O2
M_ade_c	Adenine
M_ade_p	Adenine
M_adn_c	Adenosine
M_adocbl_e	Adenosylcobalamin
M_adocbl_p	Adenosylcobalamin
M_adp_c	M_ADP_
M_adphep7p__LD_c	ADP-L-glycero-D-manno-heptose-7-phosphate
M_adphep__DD_c	ADP-D-glycero-D-manno-heptose
M_adphep__LD_c	ADP-L-glycero-D-manno-heptose
M_adphep_LD_c	ADP-L-glycero-D-manno-heptose
M_ag_c	Silver
M_ag_e	Silver
M_agm_c	Agmatine
M_ahcys_c	S-Adenosyl-L-homocysteine
M_ahcys_n	S-Adenosyl-L-homocysteine
M_ahdt_c	_2-Amino-4-hydroxy-6-(erythro-1,2,3-trihydroxypropyl)dihydropteridine triphosphate
M_aicar_c	5-Amino-1-(5-Phospho-D-ribosyl)imidazole-4-carboxamide
M_air_c	5-amino-1-(5-phospho-D-ribosyl)imidazole
M_akg_c	2-Oxoglutarate
M_ala__L_e	L-Alanine
M_ala__D_c	D-Alanine
M_ala__D_e	D-Alanine
M_ala__L_c	L-Alanine
M_ala__L_p	L-Alanine
M_alaala_c	D-Alanyl-D-alanine
M_alaala_p	D-Alanyl-D-alanine
M_alac__S_c	(S)-2-Acetolactate
M_allphn_c	Allophanate
M_amet_c	S-Adenosyl-L-methionine
M_amet_n	S-Adenosyl-L-methionine
M_acorn_c	N2-Acetyl-L-ornithine
M_ametam_c	S-Adenosylmethioninamine
M_amp_c	AMP
M_amp_m	AMP
M_anhgm3p_c	N-Acetyl-D-glucosamine(anhydrous)N-Acetylmuramyl-tripeptide
M_anhgm3p_p	N-Acetyl-D-glucosamine(anhydrous)N-Acetylmuramyl-tripeptide
M_anhgm4p_c	N-Acetyl-D-glucosamine(anhydrous)N-Acetylmuramyl-tetrapeptide
M_anhgm4p_p	N-Acetyl-D-glucosamine(anhydrous)N-Acetylmuramyl-tetrapeptide
M_anhgm_c	N-Acetyl-D-glucosamine(anhydrous)N-Acetylmuramic acid
M_anhgm_p	N-Acetyl-D-glucosamine(anhydrous)N-Acetylmuramic acid
M_anth_c	Anthranilate
M_ap4a_c	P1,P4-Bis(5'-adenosyl) tetraphosphate
M_apolpp_p	Braun apolipoprotein
M_aps_c	M_Adenosine_5__phosphosulfate_
M_ara5p_c	D-Arabinose 5-phosphate
M_arg__L_c	L-Arginine
M_argsuc_c	N(omega)-(L-Arginino)succinate
M_argtrna_c	L-Arginyl-tRNA(Arg)
M_arsni2_c	Arsenite AsH3O3
M_arsni2_e	Arsenite AsH3O3
M_asn__L_c	L-Asparagine
M_asn__L_p	L-Asparagine
M_asp__L_c	L-Aspartate
M_asp__L_p	L-Aspartate
M_aspsa_c	L-Aspartate 4-semialdehyde
M_athr__L_c	L-Allo-threonine
M_atp_c	M_ATP_
M_atp_m	ATP
M_benzcoa_c	Benzoyl-CoA
M_bmoco1gdp_c	Bis-molybdopterin mono-guanine dinucleotide
M_bmoco_c	Bis-molybdenum cofactor
M_bmocogdp_c	Bis-molybdopterin guanine dinucleotide
M_btal_c	Butanal
M_btamp_c	Biotinyl-5'-AMP
M_btn_c	Biotin
M_but_c	Butyrate (n-C4:0)
M_buts_c	Butanesulfonate C4H9O3S
M_buts_e	Butanesulfonate C4H9O3S
M_butso3_c	Butanesulfonate
M_butso3_p	Butanesulfonate
M_bwco1gdp_c	Tungsten bispterin cofactor mono-guanine dinucleotide
M_bwco_c	Tungsten bispterin cofactor
M_bwcogdp_c	Tungsten bispterin cofactor guanine dinucleotide
M_c190cACP_c	_19 carbon cyclopropane-ACP
M_ca2_c	Calcium
M_ca2_p	Calcium
M_campp_c	3',5'-cyclic adenosine monophosphate-2'-phosphate
M_cbasp_c	N-Carbamoyl-L-aspartate
M_cbi_e	Cobinamide
M_cbi_p	Cobinamide
M_cbl1_e	Cob(I)alamin
M_cbl1_p	Cob(I)alamin
M_cbl2_c	Cbl2 c
M_cbl2_e	Cbl2 c
M_cbp_c	Carbamoyl phosphate
M_cd2_c	Cadmium
M_cd2_e	Cadmium
M_cd2_p	Cadmium
M_cdg_c	7-deaza-7-carboxyguanine
M_cdhxfut_c	Cyclic de-hypoxanthine futalosine
M_cdigmp_c	Cyclic diguanosine monophosphate
M_cdp_c	CDP
M_cdpdag_HP_c	CDP-Diacylglycerol Hp specific
M_cdpdddecg_c	CDP-1,2-didodecanoylglycerol
M_cdpdhdec9eg_c	CDP-1,2-dihexadec-9-enoylglycerol
M_cdpdhdecg_c	CDP-1,2-dihexadecanoylglycerol
M_cdpdodec11eg_c	CDP-1,2-dioctadec-11-enoylglycerol
M_cdpdodecg_c	CDP-1,2-dioctadecanoylglycerol
M_cdpdtdecg_c	CDP-1,2-ditetradecanoylglycerol
M_cdpglyc_c	CDPglycerol
M_cellb_e	Cellobiose
M_cgly_c	Cys-Gly
M_ch15deccoa_c	Cyclohexa-1,5-dienecarbonyl-CoA
M_chor_c	chorismate
M_cit_c	M_Citrate_
M_cit_e	M_Citrate_
M_citac_c	Citraconate
M_citm_c	Citramalate
M_citr__L_c	L-Citrulline
M_cm_e	Chloramphenicol
M_cm_p	Chloramphenicol
M_cmp_c	CMP
M_cmpkdo_c	CMP-3-deoxy-D-manno-octulosonate
M_co2_e	CO2
M_co2_b	CO2
M_co2_c	CO2
M_co2_p	CO2
M_coa_c	Coenzyme A
M_cobalt2_c	Co2+
M_cobalt2_p	Co2+
M_codscl2_c	Cobalt-precorrin-2
M_core_lps_hp_c	core_lps_hp
M_cpgn_e	Coprogen
M_cpgn_p	Coprogen
M_cpmp_c	Cyclic pyranopterin monophosphate
M_cpppg1_c	Coproporphyrinogen I
M_cpppg3_c	Coproporphyrinogen III
M_csn_c	Cytosine
M_ctp_c	CTP
M_cu2_c	Cu2+
M_cu2_p	Cu2+
M_cu_c	Cu+
M_cu_e	Cu+
M_cys__L_c	L-Cysteine
M_cyst__L_c	L-Cystathionine
M_cystrna_c	L-Cysteinyl-tRNA(Cys)
M_dad_5_c	5'-Deoxyadenosine
M_dad__2_c	Deoxyadenosine
M_dadp_c	dADP
M_damp_c	dAMP
M_dann_c	_7,8-Diaminononanoate
M_datp_c	DATP
M_db4p_c	_3,4-dihydroxy-2-butanone 4-phosphate
M_dcamp_c	N6-(1,2-Dicarboxyethyl)-AMP
M_dcdp_c	dCDP
M_dctp_c	dCTP
M_ddcaACP_c	Dodecanoyl-ACP (n-C12:0ACP)
M_ddca_e	Dodecanoate (n-C12:0)
M_ddca_p	Dodecanoate (n-C12:0)
M_dgdp_c	dGDP
M_dgmp_c	dGMP
M_dgtp_c	dGTP
M_dhap_c	Dihydroxyacetone phosphate
M_dhf_c	_7,8-Dihydrofolate
M_dhgly_c	Dehydroglycine
M_dhlplarg_c	Dihydrolipoyl carrier protein LarG
M_dhnpt_c	Dihydroneopterin
M_dhor__S_c	(S)-Dihydroorotate
M_dhpmp_c	Dihydroneopterin monophosphate
M_dhpt_c	Dihydropteroate
M_dhptd_c	_4,5-dihydroxy-2,3-pentanedione
M_dhxfut_c	De-hypoxanthine futalosine
M_diglyceride_prolpp_c	Diglyceride Braun prolipoprotein
M_dimp_c	DIMP
M_din_c	Deoxyinosine
M_ditp_c	DITP
M_dmlz_c	_6,7-Dimethyl-8-(1-D-ribityl)lumazine
M_dmpp_c	Dimethylallyl diphosphate
M_dms_c	Dimethyl sulfide
M_dmso_c	Dimethyl sulfoxide
M_dnad_c	Deamino-NAD+
M_doxrbcn_e	Doxorubicin
M_doxrbcn_p	Doxorubicin
M_dpcoa_c	Dephospho-CoA
M_dscl_c	Dihydrosirohydrochlorin
M_dtbt_c	Dethiobiotin
M_dtdp6dm_c	M_dTDP_6_deoxy_L_mannose_
M_dtdp_c	dTDP
M_dtmp_c	dTMP
M_dttp_c	dTTP
M_dudp_c	dUDP
M_dump_c	dUMP
M_dutp_c	DUTP
M_dxyl5p_c	1-deoxy-D-xylulose 5-phosphate
M_dxyl_c	_1-deoxy-D-xylulose
M_e4hglu_c	L-erythro-4-Hydroxyglutamate
M_e4p_c	D-Erythrose 4-phosphate
M_eig3p_c	D-erythro-1-(Imidazol-4-yl)glycerol 3-phosphate
M_enlipa_p	Phosphoethanolamine KDO(2)-lipid (A)
M_enter_c	Enterochelin
M_enter_p	Enterochelin
M_eths_c	Ethanesulfonate C2H5O3S
M_eths_e	Ethanesulfonate C2H5O3S
M_f1p_c	D-Fructose 1-phosphate
M_f6p_c	D-Fructose 6-phosphate
M_fa10_c	Fatty acid (Anteiso-C17:1)
M_fa10coa_c	Anteiso C171 CoA C38H62N7O17P3S1
M_fa11_c	Fatty acid (Iso-C17:0)
M_fa11coa_c	Iso C170 CoA C38H64N7O17P3S1
M_fa12_c	Fatty acid (Anteiso-C17:0)
M_fa12coa_c	Anteiso C170 CoA C38H64N7O17P3S1
M_fa1_c	Fatty acid (Iso-C14:0)
M_fa1coa_c	Iso C140 CoA C35H58N7O17P3S1
M_fa3_c	Fatty acid (Iso-C15:0)
M_fa3coa_c	Iso C150 CoA C36H60N7O17P3S1
M_fa4_c	Fatty acid (Anteiso-C15:0)
M_fa4coa_c	Anteiso C150 CoA C36H60N7O17P3S1
M_fa5_c	Fatty acid (Iso-C16:1)
M_fa5coa_c	Iso C161 CoA C37H60N7O17P3S1
M_fa6_c	Fatty acid (iso-C16:0)
M_fa6coa_c	Iso C160 CoA C37H62N7O17P3S1
M_fa9_c	Fatty acid (Iso-C17:1)
M_fa9coa_c	Iso C171 CoA C38H62N7O17P3S1
M_fad_c	Flavin adenine dinucleotide oxidized
M_fadh2_c	Flavin adenine dinucleotide reduced
M_fc1p_c	L-Fuculose 1-phosphate
M_fdp_c	D-Fructose 1,6-bisphosphate
M_fdxo_42_c	Ferredoxin (oxidized form 4:2)
M_fdxox_c	Oxidized ferredoxin
M_fdxr_42_c	Ferredoxin (reduced form 4:2)
M_fdxrd_c	Reduced ferredoxin
M_fe2_c	Fe2+
M_fe2_e	Fe2+
M_fe2_p	Fe2+
M_fe3_c	Fe3+
M_fe3_e	Fe3+
M_fe3dhbzs3_e	2-3-dihydroxybenzoylserine trimer-Fe-III
M_fe3dhbzs3_p	2-3-dihydroxybenzoylserine trimer-Fe-III
M_fe3dhbzs_e	Ferric 2,3-dihydroxybenzoylserine
M_fe3dhbzs_p	Ferric 2,3-dihydroxybenzoylserine
M_fe3hox_e	Fe(III)hydroxamate
M_fe3hox_p	Fe(III)hydroxamate
M_fecrm_e	Ferrichrome
M_fecrm_p	Ferrichrome
M_feenter_e	Fe-enterobactin
M_feenter_p	Fe-enterobactin
M_feoxam_e	Ferroxamine
M_feoxam_p	Ferroxamine
M_feroxBfe_e	Ferrioxamine-B-fe
M_feroxBfe_p	Ferrioxamine-B-fe
M_feroxEfe_e	Ferrioxamine-E-fe
M_feroxEfe_p	Ferrioxamine-E-fe
M_feroxGfe_e	Ferrioxamine-G-fe
M_feroxGfe_p	Ferrioxamine-G-fe
M_fgam_c	N2-Formyl-N1-(5-phospho-D-ribosyl)glycinamide
M_ficytcc553_c	Ferricytochrome c-553
M_fldox_c	Flavodoxin (oxidized) - obsolete
M_fldrd_c	Flavodoxin (reduced) - obsolete
M_flxr_c	Flavodoxin reduced
M_flxso_c	Flavodoxin semi oxidized
M_fmet_c	N Formyl L methionine C6H10NO3S
M_fmettrna_c	N-Formylmethionyl-tRNA
M_fmn_c	FMN
M_fmnh2_c	Reduced FMN
M_focytcc553_c	Ferrocytochrome c-553
M_for_c	Formate
M_for_p	Formate
M_fpram_c	2-(Formamido)-N1-(5-phospho-D-ribosyl)acetamidine
M_fprica_c	5-Formamido-1-(5-phospho-D-ribosyl)imidazole-4-carboxamide
M_frdp_c	Farnesyl diphosphate
M_fum_c	Fumarate
M_fum_p	Fumarate
M_fusa_e	Fusidic acid
M_fusa_p	Fusidic acid
M_g1p_c	D-Glucose 1-phosphate
M_g3p_c	Glyceraldehyde 3-phosphate
M_g6p_c	D-Glucose 6-phosphate
M_gagicolipa_c	Galactosyl-glucosyl-inner core oligosaccharide lipid A
M_gam1p_c	D-Glucosamine 1-phosphate
M_gam6p_c	D-Glucosamine 6-phosphate
M_gar_c	N1-(5-Phospho-D-ribosyl)glycinamide
M_gdp_c	GDP
M_gdpfuc_c	GDP-L-fucose
M_gdpmann_c	GDP-D-mannose
M_gdptp_c	Guanosine 3'-diphosphate 5'-triphosphate
M_ghhlipa_c	Glucosyl-heptosyl-heptosyl-kdo2-lipidA
M_ghhlipan_c	Glucosyl-heptosyl-heptosyl-kdo2-lipidA (glucosediamine)
M_gicolipa_c	Glucosyl-inner core oligosaccharide lipid A
M_gln_L_c	M_L_Glutamine_
M_gln__L_c	L-Glutamine
M_gln__L_p	L-Glutamine
M_glntrna_c	M_L_Glutaminyl_tRNA_Gln__
M_glu1sa_c	L-Glutamate 1-semialdehyde
M_glu5p_c	L-Glutamate 5-phosphate
M_glu5sa_c	L-Glutamate 5-semialdehyde
M_glu__D_c	D-Glutamate
M_glu_L_c	M_L_Glutamate_
M_glu__L_c	L-Glutamate
M_glu__L_p	L-Glutamate
M_glutrna_c	L-Glutamyl-tRNA(Glu)
M_glx_c	Glyoxylate
M_gly_c	Glycine
M_gly_e	Glycine
M_glyald_c	D-Glyceraldehyde
M_glyc2p_c	Glycerol 2-phosphate
M_glyc3p_c	Glycerol 3-phosphate
M_glyc_c	Glycerol
M_glyceryl_prolpp_c	Glyceryl Braun prolipoprotein
M_glyclt_c	Glycolate
M_glyclt_p	Glycolate
M_gm1lipa_e	4-Amino-4-deoxy-L-arabinose modified core oligosaccharide lipid A (G. metallireducens, variant 1)
M_gm1lipa_p	4-Amino-4-deoxy-L-arabinose modified core oligosaccharide lipid A (G. metallireducens, variant 1)
M_gm2lipa_e	4-Amino-4-deoxy-L-arabinose modified core oligosaccharide lipid A (G. metallireducens, variant 2)
M_gm2lipa_p	4-Amino-4-deoxy-L-arabinose modified core oligosaccharide lipid A (G. metallireducens, variant 2)
M_gmhep17bp_c	D-Glycero-D-manno-heptose 1,7-bisphosphate
M_gmhep1p_c	D-Glycero-D-manno-heptose 1-phosphate
M_gmhep7p_c	D-Glycero-D-manno-heptose 7-phosphate
M_gmp_c	GMP
M_grdp_c	Geranyl diphosphate
M_gtca1_45_BS_c	Glycerol teichoic acid n45 unlinked unsubstituted C151H297N2O238P46
M_gtca2_45_BS_c	Glycerol teichoic acid n45 unlinked D ala substituted C286H612N47O328P46
M_gthrd_c	Reduced glutathione
M_gthrd_p	Reduced glutathione
M_gtp_c	GTP
M_gtspmd_c	Glutathionylspermidine
M_gua_c	Guanine
h2	H2
h2_e_	H2
h2_b	H2
M_h2_p	H2
M_h2mb4p_c	_1-hydroxy-2-methyl-2-(E)-butenyl 4-diphosphate
M_h2o2_c	Hydrogen peroxide
M_h2o_c	H2O
M_h2o_b	H2O
M_h2o_e	H2O
M_h2o_p	H2O
M_h2s_c	Hydrogen sulfide
M_h2s_p	Hydrogen sulfide
h	H+
M_h_b	H+
h_e_	H+
M_h_n	H+
M_h_p	H+
M_hcit_c	2 Hydroxybutane 1 2 4 tricarboxylate C7H7O7
M_hco3_c	Bicarbonate
M_hcys__L_c	L-Homocysteine
M_hdca_c	Hexadecanoate (n-C16:0)
M_hdca_e	Hexadecanoate (n-C16:0)
M_hdca_p	Hexadecanoate (n-C16:0)
M_hdcea_c	Hexadecenoate (n-C16:1)
M_hdcea_e	Hexadecenoate (n-C16:1)
M_hdcea_p	Hexadecenoate (n-C16:1)
M_hdcoa_c	Hexadecenoyl-CoA (n-C16:1CoA)
M_hdeACP_c	Cis-hexadec-9-enoyl-[acyl-carrier protein] (n-C16:1)
M_hexs_c	Hexanesulfonate C6H13O3S
M_hexs_e	Hexanesulfonate C6H13O3S
M_hg2_c	Hg2+
M_hg2_p	Hg2+
M_hghhlipa_c	Heptosyl-glucosyl-heptosyl-heptosyl-kdo2-lipidA
M_hghhlipan_c	Heptosyl-glucosyl-heptosyl-heptosyl-kdo2-lipidA (glucosediamine)
M_hhlipa_c	Heptosyl-heptosyl-kdo2-lipidA
M_hhlipan_c	Heptosyl-heptosyl-kdo2-lipidA (glucosediaminyl)
M_his__L_c	L-Histidine
M_hisp_c	L-Histidinol phosphate
M_histd_c	L-Histidinol
M_hlipa_c	Heptosyl-kdo2-lipidA
M_hlipan_c	Heptosyl-kdo2-lipidA (glucosediaminyl)
M_hmbil_c	Hydroxymethylbilane
M_hom__L_c	L-Homoserine
M_hom__L_p	L-Homoserine
M_hpglu_c	Tetrahydropteroyltri-L-glutamate
M_hphaccoa_c	4 Hydroxyphenylacetyl CoA C29H42N7O18P3S
M_hphhlipa_c	Heptosyl-phospho-heptosyl-heptosyl-kdo2-lipidA
M_hxan_c	Hypoxanthine
M_iasp_c	Iminoaspartate
M_icit_c	Isocitrate
M_ile_L_c	M_L_Isoleucine_
M_ile_L_e	M_L_Isoleucine_
M_ile__L_c	L-Isoleucine
M_ile__L_p	L-Isoleucine
M_iletrna_c	L-Isoleucyl-tRNA(Ile)
M_imacp_c	3-(Imidazol-4-yl)-2-oxopropyl phosphate
M_imp_c	IMP
M_ind3ac_c	Indole 3 acetate C10H8NO2
M_indaccoa_c	S-2-(indol-3-yl)acetyl-CoA
M_indole_c	Indole
M_indpyr_c	Indolepyruvate C11H8NO3
M_inost_c	Myo-Inositol
M_ins_c	Inosine
M_ipdp_c	Isopentenyl diphosphate
M_iscs_c	IscS sulfur acceptor protein
M_iscssh_c	IscS with bound sulfur
M_iscu_2fe2s2_c	IscU with two bound [2Fe-2S] clusters
M_iscu_2fe2s_c	IscU with bound [2Fe-2S] cluster
M_iscu_c	IscU scaffold protein
M_isetac_c	Isethionic acid
M_isetac_p	Isethionic acid
M_istnt_c	Isethionate C2H5O4S
M_istnt_e	Isethionate C2H5O4S
M_itp_c	ITP
M_ivcoa_c	Isovaleryl-CoA
M_k_c	Potassium
M_k_p	Potassium
M_kdo2lipid4L_c	KDO(2)-lipid IV(A) with laurate
M_kdo2lipid4Ln_c	KDO(2)-lipid IV(A) with laurate (glucosediaminyl)
M_kdo2lipid4_c	KDO(2)-lipid IV(A)
M_kdo2lipid4_e	KDO(2)-lipid IV(A)
M_kdo2lipid4_p	KDO(2)-lipid IV(A)
M_kdo2lipid4n_c	KDO(2)-lipid IV(A) (glucosediaminyl)
M_kdo8p_c	3-Deoxy-D-manno-octulosonate 8-phosphate
M_kdo_c	3-Deoxy-D-manno-2-octulosonate
M_kdolipid4_HP_c	KDO-lipid IV(A)
M_lac_D_c	M_D_Lactate_
M_lac_L_c	M_L_Lactate_
M_lac__D_c	D-Lactate
M_laccoa_c	Lactoyl-CoA
M_lald__L_c	L-Lactaldehyde
M_leu__L_m	L-Leucine
M_leu_L_c	M_L_Leucine_
M_leu_L_e	M_L_Leucine_
M_leu__L_c	L-Leucine
M_leu__L_p	L-Leucine
M_leutrna_m	L-Leucyl-tRNA(Leu)
M_lipa_e	KDO(2)-lipid (A)
M_lipa_p	KDO(2)-lipid (A)
M_lipidA_HP_c	lipidA
M_lipidA_c	2,3,2'3'-Tetrakis(beta-hydroxymyristoyl)-D-glucosaminyl-1,6-beta-D-glucosamine 1,4'-bisphosphate
M_lipidAds_c	Lipid A Disaccharide
M_lipidAdsn_c	Lipid A Disaccharide (glucosediaminyl)
M_lipidAn_c	2,3,2'3'-Tetrakis(beta-hydroxymyristoyl)-D-glucosaminyl-1,6-beta-D-glucosediaminyl 1,4'-bisphosphate
M_lipidX_HP_c	lipidX
M_lipidX_c	2,3-Bis(3-hydroxytetradecanoyl)-beta-D-glucosaminyl 1-phosphate
M_lipidXn_c	2,3-Bis(3-hydroxytetradecanoyl)-beta-D-glucosediamine 1-phosphate
M_lplarg_c	Lipoyl carrier protein LarG
M_lpp_sp_p	Braun lipoprotein signal peptide
M_lps_HP_c	Lipopolysacharide Hp specific
M_lys__L_c	L-Lysine
M_lystrna_c	L-Lysine-tRNA (Lys)
M_malACP_c	Malonyl-[acyl-carrier protein]
M_mal_L_c	M_L_Malate_
M_mal_L_e	M_L_Malate_
M_mal__D_c	D-Malate
M_mal__D_p	D-Malate
M_mal__L_c	L-Malate
M_mal__L_p	L-Malate
M_malcoa_c	Malonyl-CoA
M_malcoame_c	Malonyl-CoA methyl ester
M_malt_c	Maltose
M_man1p_c	D-Mannose 1-phosphate
M_man6p_c	D-Mannose 6-phosphate
M_man_c	D-Mannose
M_met__D_c	D-Methionine
M_methf_c	_5,10-Methenyltetrahydrofolate
M_met__D_e	D-Methionine
M_met__D_p	D-Methionine
M_met__L_c	L-Methionine
M_met__L_e	L-Methionine
M_met__L_p	L-Methionine
M_metox__R_c	L methionine R oxide C5H11NO3S
M_metox__R_e	L methionine R oxide C5H11NO3S
M_metox_c	L Methionine S oxide C5H11NO3S
M_metox_e	L Methionine S oxide C5H11NO3S
M_mettrna_c	L-Methionyl-tRNA (Met)
M_mg2_c	Magnesium
M_mg2_p	Magnesium
M_mhpglu_c	_5-Methyltetrahydropteroyltri-L-glutamate
M_mi1p__D_c	1D-myo-Inositol 1-phosphate
M_mincyc_e	Minocycline
M_mincyc_p	Minocycline
M_mlthf_c	_5,10-Methylenetetrahydrofolate
M_mn2_c	Mn2+
M_mn2_e	Mn2+
M_mn2_p	Mn2+
M_moadamp_c	MoaD Protein with bound AMP
M_moadcosh_c	MoaD Protein with thiocarboxylate
M_mobd_c	Molybdate
M_mobd_e	Molybdate
M_mobd_p	Molybdate
M_moco_c	Molybdenum cofactor
M_mocogdp_c	Molybdopterin guanine dinucleotide
M_mops_c	MOPS C7H14NO4S
M_mops_e	MOPS C7H14NO4S
M_mpt_c	Molybdopterin
M_mptamp_c	Adenylated molybdopterin
M_mql6_c	Menaquinol 6
M_mql8_c	Menaquinol 8
M_mqn6_c	Menaquinone 6
M_mqn8_c	Menaquinone 8
M_msa_c	Malonate semialdehyde
M_mso3_c	Methanesulfonate
M_mso3_e	Methanesulfonate
M_murein3p3p_p	Two linked disacharide tripeptide murein units (uncrosslinked, middle of chain)
M_murein3px3p_p	Two disacharide linked murein units, tripeptide crosslinked tripeptide (A2pm->A2pm) (middle of chain)
M_murein4p3p_e	Two linked disacharide tetrapeptide and tripeptide murein units (uncrosslinked, middle of chain)
M_murein4p3p_p	Two linked disacharide tetrapeptide and tripeptide murein units (uncrosslinked, middle of chain)
M_murein4p4p_e	Two linked disacharide tetrapeptide murein units (uncrosslinked, middle of chain)
M_murein4p4p_p	Two linked disacharide tetrapeptide murein units (uncrosslinked, middle of chain)
M_murein4px4p4p_p	Three disacharide linked murein units (tetrapeptide crosslinked tetrapeptide (A2pm->D-ala), one uncrosslinked tetrapaptide) (middle of chain)
M_murein4px4p_e	Two disacharide linked murein units, tetrapeptide corsslinked tetrapeptide (A2pm->D-ala) (middle of chain)
M_murein4px4p_p	Two disacharide linked murein units, tetrapeptide corsslinked tetrapeptide (A2pm->D-ala) (middle of chain)
M_murein4px4px4p_e	Three disacharide linked murein units (tetrapeptide crosslinked tetrapeptide (A2pm->D-ala) & tetrapeptide corsslinked tetrapeptide (A2pm->D-ala)) (middle of chain)
M_murein5p3p_e	Two linked disacharide pentapeptide and tripeptide murein units (uncrosslinked, middle of chain)
M_murein5p3p_p	Two linked disacharide pentapeptide and tripeptide murein units (uncrosslinked, middle of chain)
M_murein5p4p_e	Two linked disacharide pentapeptide and tetrapeptide murein units (uncrosslinked, middle of chain)
M_murein5p5p5p_p	Three linked disacharide pentapeptide murein units (uncrosslinked, middle of chain)
M_murein5p5p_e	Two linked disacharide pentapeptide murein units (uncrosslinked, middle of chain)
M_murein5p5p_p	Two linked disacharide pentapeptide murein units (uncrosslinked, middle of chain)
M_murein5px3p_p	Two disacharide linked murein units, pentapeptide corsslinked tripeptide (A2pm->A2pm) (middle of chain)
M_murein5px4p_e	Two disacharide linked murein units, pentapeptide crosslinked tetrapeptide (A2pm->D-ala) (middle of chain)
M_murein5px4px4p_e	Three disacharide linked murein units (pentapeptide crosslinked tetrapeptide (A2pm->D-ala) tetrapeptide corsslinked tetrapeptide (A2pm->D-ala)) (middle of chain)
M_myrsACP_c	Myristoyl-ACP (n-C14:0ACP)
M_n2_c	Nitrogen
M_n2o_c	Nitrous oxide
M_n8aspmd_c	N8-Acetylspermidine
M_na1_c	Sodium
M_na1_e	Sodium
M_na1_p	Sodium
M_nad_c	Nicotinamide adenine dinucleotide
M_nadh_c	Nicotinamide adenine dinucleotide - reduced
M_nadp_c	Nicotinamide adenine dinucleotide phosphate
M_nadph_c	Nicotinamide adenine dinucleotide phosphate - reduced
M_nh4_c	Ammonium
M_nh4_m	Ammonium
M_nh4_p	Ammonium
M_ni2_c	Nickel
M_ni2_p	Nickel
M_nicrnt_c	Nicotinate D-ribonucleotide
M_nmn_c	NMN
M_no2_p	Nitrite
M_NO2_b	Nitrite
no2_e_	Nitrite
M_no3_p	Nitrate
M_no3_b	Nitrate
M_no3_e	Nitrate
M_no_c	Nitric oxide
M_novbcn_e	Novobiocin
M_novbcn_p	Novobiocin
M_o2_c	O2
M_o2s_c	Superoxide anion
M_oaa_c	Oxaloacetate
M_oaa_p	Oxaloacetate
M_ocdcaACP_c	Octadecanoyl-ACP (n-C18:0ACP)
M_ocdca_c	Octadecanoate (n-C18:0)
M_ocdca_e	Octadecanoate (n-C18:0)
M_ocdca_p	Octadecanoate (n-C18:0)
M_ocdcea_c	Octadecenoate (n-C18:1)
M_ocdcea_e	Octadecenoate (n-C18:1)
M_ocdcea_p	Octadecenoate (n-C18:1)
M_octdp_c	all-trans-Octaprenyl diphosphate
M_octeACP_c	cis-octadec-11-enoyl-[acyl-carrier protein] (n-C18:1)
M_odecoa_c	Octadecenoyl-CoA (n-C18:1CoA)
M_orn_c	L Ornithine C5H13N2O2
M_orot5p_c	Orotidine 5'-phosphate
M_orot_c	Orotate
M_orot_p	Orotate
M_pa120_c	1,2-didodecanoyl-sn-glycerol 3-phosphate
M_pa120_p	1,2-didodecanoyl-sn-glycerol 3-phosphate
M_pa140_c	1,2-ditetradecanoyl-sn-glycerol 3-phosphate
M_pa140_p	1,2-ditetradecanoyl-sn-glycerol 3-phosphate
M_pa141_c	1,2-ditetradec-7-enoyl-sn-glycerol 3-phosphate
M_pa141_p	1,2-ditetradec-7-enoyl-sn-glycerol 3-phosphate
M_pa160_c	1,2-dihexadecanoyl-sn-glycerol 3-phosphate
M_pa160_p	1,2-dihexadecanoyl-sn-glycerol 3-phosphate
M_pa161_c	1,2-dihexadec-9-enoyl-sn-glycerol 3-phosphate
M_pa161_p	1,2-dihexadec-9-enoyl-sn-glycerol 3-phosphate
M_pa180_c	1,2-dioctadecanoyl-sn-glycerol 3-phosphate
M_pa180_p	1,2-dioctadecanoyl-sn-glycerol 3-phosphate
M_pa181_c	1,2-dioctadec-11-enoyl-sn-glycerol 3-phosphate
M_pa181_p	1,2-dioctadec-11-enoyl-sn-glycerol 3-phosphate
M_pa_Hp_c	Phosphatidic acid Hp specific
M_pac_c	Phenylacetic acid
M_palmACP_c	Palmitoyl-ACP (n-C16:0ACP)
M_pan4p_c	Pantetheine 4'-phosphate
M_pap_c	Adenosine 3',5'-bisphosphate
M_paps_c	_3'-Phosphoadenylyl sulfate
M_pdx5p_c	Pyridoxine 5'-phosphate
M_pe120_p	Phosphatidylethanolamine (didodecanoyl, n-C12:0)
M_pe140_p	Phosphatidylethanolamine (ditetradecanoyl, n-C14:0)
M_pe141_p	Phosphatidylethanolamine (ditetradec-7-enoyl, n-C14:1)
M_pe160_p	Phosphatidylethanolamine (dihexadecanoyl, n-C16:0)
M_pe161_p	Phosphatidylethanolamine (dihexadec-9enoyl, n-C16:1)
M_pe180_p	Phosphatidylethanolamine (dioctadecanoyl, n-C18:0)
M_pe181_p	Phosphatidylethanolamine (dioctadec-11-enoyl, n-C18:1)
M_pe_HP_c	Phosphatidylethanolamine Hp specific
M_pep_c	Phosphoenolpyruvate
M_peptido_EC_c	Peptidoglycan subunit of Escherichia coli
M_peptido_TB1_c	peptidoglycan subunit (for Mycobacterium tuberculosis)
M_peptido_TB2_c	peptidoglycan subunit (for Mycobacterium tuberculosis)
M_pg120_p	Phosphatidylglycerol (didodecanoyl, n-C12:0)
M_pg140_p	Phosphatidylglycerol (ditetradecanoyl, n-C14:0)
M_pg141_p	Phosphatidylglycerol (ditetradec-7-enoyl, n-C14:1)
M_pg160_c	Phosphatidylglycerol (dihexadecanoyl, n-C16:0)
M_pg160_p	Phosphatidylglycerol (dihexadecanoyl, n-C16:0)
M_pg161_p	Phosphatidylglycerol (dihexadec-9-enoyl, n-C16:1)
M_pg180_p	Phosphatidylglycerol (dioctadecanoyl, n-C18:0)
M_pg181_p	Phosphatidylglycerol (dioctadec-11-enoyl, n-C18:1)
M_pg_HP_c	Phosphatidylglycerol Hp specific
M_pgp_HP_c	Phosphatidylglycerol phosphate Hp specific
M_phaccoa_c	Phenylacetyl-CoA
M_phe__L_c	L-Phenylalanine
M_phhlipa_c	Phospho-heptosyl-heptosyl-kdo2-lipidA
M_phom_c	O-Phospho-L-homoserine
M_phpyr_c	Phenylpyruvate
M_phthr_c	O-Phospho-4-hydroxy-L-threonine
M_pi_c	Phosphate
M_pi_e	Phosphate
M_pi_b	Phosphate
M_pi_p	Phosphate
M_pmcoa_c	Pimeloyl-CoA
M_pmtcoa_c	Palmitoyl-CoA (n-C16:0CoA)
M_poaac_c	Peroxyaminoacrylate
M_polypi_c	M_Polyphosphate_
M_pp2coa_c	Acrylyl CoA
M_ppa_c	Propionate (n-C3:0)
M_ppal_c	Propanal
M_ppbng_c	Porphobilinogen
M_ppgpp_c	Guanosine 3',5'-bis(diphosphate)
M_pphn_c	Prephenate
M_ppi_c	M_Diphosphate_
M_ppi_e	M_Diphosphate
M_ppi_m	Diphosphate
M_ppp9_c	Protoporphyrin
M_pppg9_c	Protoporphyrinogen IX
M_pppi_c	M_Inorganic_triphosphate_
M_pppn_c	Phenylpropanoate
M_pppn_p	Phenylpropanoate
M_pram_c	_5-Phospho-beta-D-ribosylamine
M_pran_c	N-(5-Phospho-D-ribosyl)anthranilate
M_prbamp_c	1-(5-Phosphoribosyl)-AMP
M_prbatp_c	1-(5-Phosphoribosyl)-ATP
M_preq0_c	7-cyano-7-carbaguanine
M_prfp_c	1-(5-Phosphoribosyl)-5-[(5-phosphoribosylamino)methylideneamino]imidazole-4-carboxamide
M_prlp_c	5-[(5-phospho-1-deoxyribulos-1-ylamino)methylideneamino]-1-(5-phosphoribosyl)imidazole-4-carboxamide
M_pro__L_e	L-Proline
M_pro__L_c	L-Proline
M_progly_c	L-Prolinylglycine
M_prolpp_c	Braun prolipoprotein
M_protrna_c	L-Prolyl-tRNA(Pro)
M_prpp_c	_5-Phospho-alpha-D-ribose 1-diphosphate
M_ps_HP_c	Phosphatidylserine Hp specific
M_psd5p_c	Pseudouridine 5'-phosphate
M_pser__L_c	O-Phospho-L-serine
M_ptrc_c	Putrescine
M_ptrc_e	Putrescine
M_pyr_c	Pyruvate
M_q8_c	Ubiquinone-8
M_q8h2_c	Ubiquinol-8
M_quln_c	Quinolinate
M_r3mmal_c	D-erythro-3-Methylmalate
M_r5p_c	alpha-D-Ribose 5-phosphate
M_rfamp_e	Rifampin
M_rfamp_p	Rifampin
M_rhcys_c	S-Ribosyl-L-homocysteine
M_ribflvRD_c	Reduced riboflavin C17H22N4O6
M_ribflv_c	Riboflavin
M_ru5p__D_c	D-Ribulose 5-phosphate
M_s7p_c	Sedoheptulose 7-phosphate
M_salchs4fe_e	Salmochelin-S4-Fe-III
M_salchs4fe_p	Salmochelin-S4-Fe-III
M_scl_c	Sirohydrochlorin
M_scys__L_c	S-Sulfo-L-cysteine
M_sel_c	Selenate
M_selcys_c	Selenocysteine
M_seln_c	Selenide
M_selnp_c	Selenophosphate
M_ser__D_e	D-Serine
M_ser__D_c	D-Serine
M_ser__L_c	L-Serine
M_sertrna_c	L-Seryl-tRNA(Ser)
M_sertrna_sec_c	L-Seryl-tRNA(Sec)
M_sheme_c	Siroheme
M_skm5p_c	Shikimate 5-phosphate
M_skm_c	Shikimate
M_sl26da_c	N-Succinyl-LL-2,6-diaminoheptanedioate
M_sl2a6o_c	N-Succinyl-2-L-amino-6-oxoheptanedioate
M_slcys_c	S-Sulfo-L-cysteine
M_slnt_c	Selenite
M_so3_c	Sulfite
M_so3_e	Sulfite
M_so3_p	Sulfite
M_so4_c	Sulfate
M_so4_e	Sulfate
M_so4_p	Sulfate
M_spmd_c	Spermidine
M_spmd_e	Spermidine
M_sprm_c	Spermine
M_strcoa_c	Stearyl CoA n C180CoA C39H66N7O17P3S
M_succ_c	Succinate
M_succ_p	Succinate
M_succoa_c	Succinyl-CoA
M_sucsal_c	Succinic semialdehyde
M_sula_c	Sulfoacetate C2H2O5S
M_sula_e	Sulfoacetate C2H2O5S
M_tartr__D_c	D-tartrate
M_tartr__D_p	D-tartrate
M_tartr__L_c	L-tartrate
M_taur_c	Taurine
M_taur_e	Taurine
M_taur_p	Taurine
M_tcam_BS_c	Minor teichoic acid acetylgalactosamine glucose phosphate n30 C420H750N30O420P30
M_tdcoa_c	Tetradecanoyl-CoA (n-C14:0CoA)
M_tet_p	Tetrathionate
M_thdp_c	2,3,4,5-Tetrahydrodipicolinate
M_thf_c	_5,6,7,8-Tetrahydrofolate
M_thmmp_c	Thiamin monophosphate
M_thmpp_c	Thiamine diphosphate
M_thr__L_m	L-Threonine
M_thr__L_c	L-Threonine
M_thr__L_p	L-Threonine
M_thrtrna_c	L-Threonyl-tRNA(Thr)
M_thymd_c	Thymidine
M_tma_c	Trimethylamine
M_tma_p	Trimethylamine
M_tmao_c	Trimethylamine N-oxide
M_tmao_p	Trimethylamine N-oxide
M_trdox_c	Oxidized thioredoxin
M_trdrd_c	Reduced thioredoxin
M_trnaarg_c	tRNA(Arg)
M_trnacys_c	tRNA(Cys)
M_trnaglu_c	tRNA (Glu)
M_trnaile_c	tRNA(Ile)
M_trnaleu_m	tRNA(Leu)
M_trnalys_c	TRNA(Lys)
M_trnamet_c	tRNA(Met)
M_trnapro_c	tRNA(Pro)
M_trnasecys_c	TRNA(SeCys)
M_trnaser_c	TRNA(Ser)
M_trnathr_c	tRNA(Thr)
M_trnatrp_m	tRNA(Trp)
M_trnatyr_m	tRNA(Tyr)
M_trnaval_c	tRNA(Val)
M_trnaval_m	tRNA(Val)
M_trp__L_c	L-Tryptophan
M_trp__L_m	L-Tryptophan
M_trptrna_m	L-Tryptophanyl-tRNA(Trp)
M_tsul_c	Thiosulfate
M_tsul_e	Thiosulfate
M_tsul_p	Thiosulfate
M_ttdca_c	Tetradecanoate (n-C14:0)
M_ttdca_e	Tetradecanoate (n-C14:0)
M_ttdca_p	Tetradecanoate (n-C14:0)
M_ttdcea_e	Tetradecenoate (n-C14:1)
M_ttdcea_p	Tetradecenoate (n-C14:1)
M_tton_e	Trithionate
M_tton_p	Trithionate
M_ttrcyc_e	Tetracycline
M_ttrcyc_p	Tetracycline
M_tungs_c	Tungstate
M_tungs_p	Tungstate
M_tyr__L_m	L-Tyrosine
M_tyr__L_c	L-Tyrosine
M_tyrtrna_m	L-Tyrosyl-tRNA(Tyr)
M_u23ga_c	UDP-2,3-bis(3-hydroxytetradecanoyl)glucosamine
M_u23gn_c	UDP-2,3-bis(3-hydroxytetradecanoyl)glucosediamine
M_u2ga_HP_c	u2ga
M_u3aga_HP_c	UDP-3-O-(3-hydroxypalmetoyl)-N-acetylglucosamine
M_u3hga_HP_c	UDP-3-O(3-hydroxypalmetoyl)-D-glucosamine
M_uaaAgla_c	Undecaprenyl-diphospho-N-acetylmuramoyl-(N-acetylglucosamine)-L-alanyl-D-glutamyl-L-lysyl-D-alanyl-D-alanine
M_uaaGgla_c	Undecaprenyl-diphospho-N-acetylmuramoyl-(N-acetylglucosamine)-L-alanyl-gamma-D-glutamyl-L-lysyl-D-alanyl-D-alanine
M_uaagmda_c	Undecaprenyl-diphospho-N-acetylmuramoyl-(N-acetylglucosamine)-L-ala-D-glu-meso-2,6-diaminopimeloyl-D-ala-D-ala
M_uaccg_c	UDP-N-acetyl-3-O-(1-carboxyvinyl)-D-glucosamine
M_uacgala_c	UDP N acetyl D galactosamine C17H25N3O17P2
M_uacgam_c	UDP-N-acetyl-D-glucosamine
M_uacmam_c	UDP-N-acetyl-D-mannosamine
M_uacmamu_c	UDP-N-acetyl-D-mannosaminouronate
M_uagmda_c	Undecaprenyl-diphospho-N-acetylmuramoyl-L-alanyl-D-glutamyl-meso-2,6-diaminopimeloyl-D-alanyl-D-alanine
M_uama_c	UDP-N-acetylmuramoyl-L-alanine
M_uamr_c	UDP-N-acetylmuramate
M_udcpdp_c	Undecaprenyl diphosphate
M_udcpdp_p	Undecaprenyl diphosphate
M_udcpp_c	Undecaprenyl phosphate
M_udcpp_p	Undecaprenyl phosphate
M_udpLa4n_c	Uridine 5''-diphospho-{beta}-4-deoxy-4-amino-L-arabinose
M_udpLa4o_c	UDP-4-keto-pyranose
M_udp_c	UDP
M_udpg_c	UDPglucose
M_udpgal_c	UDPgalactose
M_udpgalur_c	UDPgalacturonate
M_udpglcur_c	UDP-D-glucuronate
M_ugam_c	UDP-glucosamine
M_ugmd_c	UDP-N-acetylmuramoyl-L-alanyl-D-gamma-glutamyl-meso-2,6-diaminopimelate
M_ugmda_c	UDP-N-acetylmuramoyl-L-alanyl-D-glutamyl-meso-2,6-diaminopimeloyl-D-alanyl-D-alanine
M_ump_c	UMP
M_uppg1_c	Uroporphyrinogen I
M_uppg3_c	Uroporphyrinogen III
M_ura_c	Uracil
M_urea_c	Urea
M_urea_e	Urea
M_utp_c	UTP
M_val__L_m	L-Valine
M_val_L_c	M_L_Valine_
M_val_L_e	M_L_Valine_
M_val__L_c	L-Valine
M_val__L_p	L-Valine
M_valtrna_c	L-Valyl-tRNA(Val)
M_valtrna_m	L-Valyl-tRNA(Val)
M_wco_c	Tungsten binding cofactor
M_xan_c	Xanthine
M_xmp_c	Xanthosine 5'-phosphate
M_xtp_c	XTP
M_xu5p__D_c	D-Xylulose 5-phosphate
M_zn2_c	Zinc
M_zn2_e	Zinc
M_zn2_p	Zinc

## Sheet: network_react
ACt6
substrates	1	ac	1	h
products	1	ac_e_	1	h_e_
EX_h2_e_
substrates	1	h2_e_
products	1	h2_b
H2td
substrates	1	h2
products	1	h2_e_
R00025
substrates	1	C01847	1	C00007	1	C18091
products	1	C00061	1	C00084	1	C00001	1	C00088
R00093
substrates	2	C00025	1	C00003
products	1	C00026	1	C00080	1	C00004	1	C00064
R00134
substrates	1	C00006	1	C00058
products	1	C00005	1	C00080	1	C00011
R00143
substrates	1	C00014	1	C00003	1	C00001
products	1	C00080	1	C00004	1	C00192
R00342
substrates	1	C00149	1	C00003
products	1	C00036	1	C00080	1	C00004
R00344
substrates	1	C00022	1	C00288	1	C00002
products	1	C00036	1	C00009	1	C00008
R00405
substrates	1	C00010	1	C00042	1	C00002
products	1	C00009	1	C00008	1	C00091
R00790
substrates	1	C00014	6	C00139	2	C00001
products	6	C00080	6	C00138	1	C00088
R00798
substrates	1	C00028	1	C00001	1	C00088
products	1	C00030	1	C00244
R01082
substrates	1	C00149
products	1	C00122	1	C00001
R02164
substrates	1	C00042	1	C15602
products	1	C00122	1	C15603
R02451
substrates	1	C00512	1	C00138	2	C00002	2	C00001
products	1	C00139	2	C00009	2	C00008	1	C06322
R03231
substrates	1	C00019	1	C01092
products	1	C04425	1	C01037
R04985
substrates	1	C00011	1	C05807
products	1	C05848
R05185
substrates	8	C00080	8	C00138	16	C00002	16	C00001	1	C00697
products	1	C00282	16	C00009	8	C00139	2	C00014	16	C00008
R05712
substrates	1	C00014	6	C00125	2	C00001
products	6	C00126	6	C00080	1	C00088
R08769
substrates	1	C17551	1	C00019
products	1	C17552	1	C00021
R10116
substrates	1	C20372	1	C00005	1	C00080
products	1	C20373	1	C00006
R_3MMD
substrates	1	M_r3mmal_c	1	M_nad_c
products	1	M_2m3osuc_c	1	h	1	M_nadh_c
R_3PEPTabcpp
substrates	1	M_LalaDgluMdap_p	1	M_h2o_c	1	M_atp_c
products	1	M_LalaDgluMdap_c	1	M_pi_c	1	M_adp_c	1	h
R_4PEPTabcpp
substrates	1	M_h2o_c	1	M_atp_c	1	M_LalaDgluMdapDala_p
products	1	M_pi_c	1	M_LalaDgluMdapDala_c	1	M_adp_c	1	h
R_A5PISO
substrates	1	M_ru5p__D_c
products	1	M_ara5p_c
R_ABTA
substrates	1	M_4abut_c	1	M_akg_c
products	1	M_glu__L_c	1	M_sucsal_c
R_ACAFDOR
substrates	1	M_h2o_c	1	M_fdxo_42_c	1	M_acald_c
products	1	ac	1	M_fdxr_42_c	3	h
R_ACCOACr
substrates	1	M_accoa_c	1	M_atp_c	1	M_hco3_c
products	1	M_adp_c	1	M_pi_c	1	M_malcoa_c	1	h
R_ACGK
substrates	1	M_atp_c	1	M_acglu_c
products	1	M_adp_c	1	M_acg5p_c
R_ACHBS
substrates	1	M_pyr_c	1	h	1	M_2obut_c
products	1	M_co2_c	1	M_2ahbut_c
R_ACLS
substrates	2	M_pyr_c	1	h
products	1	M_co2_c	1	M_alac__S_c
R_ACNPLYS
substrates	1	M_h2o_c	1	M_acmana_c	1	M_pep_c
products	1	M_acnam_c	1	M_pi_c
R_ACONT
substrates	1	M_cit_c
products	1	M_icit_c
R_ACOTA
substrates	1	M_acorn_c	1	M_akg_c
products	1	M_glu__L_c	1	M_acg5sa_c
R_ACPS
substrates	1	M_h2o_c	1	M_coa_c
products	1	M_pan4p_c	2	h	1	M_pap_c
R_ACS
substrates	1	ac	1	M_atp_c	1	M_coa_c
products	1	M_accoa_c	1	M_ppi_c	1	M_amp_c
R_ACTNabc
substrates	1	M_h2o_c	1	M_actn__R_e	1	M_atp_c
products	1	M_adp_c	1	M_pi_c	1	h	1	M_actn__R_c
R_ACTNabc1
substrates	1	M_h2o_c	1	M_atp_c	1	M_actn__R_c
products	1	M_adp_c	1	M_pi_c	1	M_actn__R_e	1	h
R_ACt4pp
substrates	1	M_na1_p	1	M_ac_p
products	1	ac	1	M_na1_c
R_ADA
substrates	1	M_h2o_c	1	h	1	M_adn_c
products	1	M_ins_c	1	M_nh4_c
R_ADCL
substrates	1	M_4adcho_c
products	1	M_pyr_c	1	h	1	M_4abz_c
R_ADD
substrates	1	M_h2o_c	1	M_ade_c	1	h
products	1	M_nh4_c	1	M_hxan_c
R_ADEt2rpp
substrates	1	M_h_p	1	M_ade_p
products	1	M_ade_c	1	h
R_ADK1
substrates	1	M_atp_c	1	M_amp_c
products	2	M_adp_c
R_ADOCBLtonex
substrates	1	M_h_p	1	M_adocbl_e
products	1	M_adocbl_p	1	h
R_ADPT
substrates	1	M_prpp_c	1	M_ade_c
products	1	M_ppi_c	1	M_amp_c
R_ADSL1r
substrates	1	M_dcamp_c
products	1	M_fum_c	1	M_amp_c
R_ADSL2r
substrates	1	M_25aics_c
products	1	M_fum_c	1	M_aicar_c
R_ADSS
substrates	1	M_asp__L_c	1	M_imp_c	1	M_gtp_c
products	1	M_pi_c	1	M_gdp_c	1	M_dcamp_c	2	h
R_AEPabc
substrates	1	M_2aeppn_e	1	M_h2o_c	1	M_atp_c
products	1	M_pi_c	1	M_adp_c	1	h	1	M_2aeppn_c
R_AGM3Pt2pp
substrates	1	M_h_p	1	M_anhgm3p_p
products	1	h	1	M_anhgm3p_c
R_AGM4Pt2pp
substrates	1	M_h_p	1	M_anhgm4p_p
products	1	h	1	M_anhgm4p_c
R_AGMHE
substrates	1	M_adphep__DD_c
products	1	M_adphep__LD_c
R_AGMt2pp
substrates	1	M_h_p	1	M_anhgm_p
products	1	M_anhgm_c	1	h
R_AGPR
substrates	1	M_pi_c	1	M_acg5sa_c	1	M_nadp_c
products	1	M_nadph_c	1	h	1	M_acg5p_c
R_AGt3
substrates	1	M_ag_c	1	h_e_
products	1	M_ag_e	1	h
R_AHCYSNS
substrates	1	M_h2o_c	1	M_ahcys_c
products	1	M_ade_c	1	M_rhcys_c
R_AHSERL3
substrates	1	M_seln_c	1	M_acser_c
products	1	ac	1	M_scys__L_c
R_AHSERL4
substrates	1	M_trdrd_c	1	M_acser_c	1	M_tsul_c
products	1	ac	1	M_so3_c	1	M_cys__L_c	1	M_trdox_c	1	h
R_AICART
substrates	1	M_aicar_c	1	M_10fthf_c
products	1	M_fprica_c	1	M_thf_c
R_AIRC2
substrates	1	M_atp_c	1	M_air_c	1	M_hco3_c
products	1	M_pi_c	1	h	1	M_adp_c	1	M_5caiz_c
R_AIRC3
substrates	1	M_5aizc_c
products	1	M_5caiz_c
R_ALAALAabcpp
substrates	1	M_alaala_p	1	M_h2o_c	1	M_atp_c
products	1	M_pi_c	1	M_alaala_c	1	M_adp_c	1	h
R_ALAALAr
substrates	2	M_ala__D_c	1	M_atp_c
products	1	M_pi_c	1	M_alaala_c	1	M_adp_c	1	h
R_ALAR
substrates	1	M_ala__L_c
products	1	M_ala__D_c
R_ALAabcpp
substrates	1	M_ala__L_p	1	M_h2o_c	1	M_atp_c
products	1	M_pi_c	1	M_ala__L_c	1	M_adp_c	1	h
R_ALAt2
substrates	1	M_ala__L_e	1	h_e_
products	1	M_ala__L_c	1	h
R_ALAt4
substrates	1	M_ala__L_e	1	M_na1_e
products	1	M_na1_c	1	M_ala__L_c
R_ALPHNH
substrates	1	M_h2o_c	1	M_allphn_c	3	h
products	2	M_nh4_c	2	M_co2_c
R_AMAA
substrates	1	M_acmama_c	1	M_h2o_c
products	1	M_ala__L_c	1	M_acmam_c
R_AMMQT6
substrates	1	M_2dmmq6_c	1	M_amet_c
products	1	M_mqn6_c	1	M_ahcys_c	1	h
R_AMPTASECG
substrates	1	M_h2o_c	1	M_cgly_c
products	1	M_cys__L_c	1	M_gly_c
R_AMPTASEPG
substrates	1	M_h2o_c	1	M_progly_c
products	1	M_pro__L_c	1	M_gly_c
R_ANPRT
substrates	1	M_prpp_c	1	M_anth_c
products	1	M_ppi_c	1	M_pran_c
R_ANS1
substrates	1	M_gln__L_c	1	M_chor_c
products	1	M_glu__L_c	1	M_pyr_c	1	M_anth_c	1	h
R_AOXSr
substrates	1	M_pmcoa_c	1	M_ala__L_c	1	h
products	1	M_co2_c	1	M_8aonn_c	1	M_coa_c
R_AP4AS
substrates	1	h	2	M_atp_c
products	1	M_ppi_c	1	M_ap4a_c
R_APATi
substrates	1	M_accoa_c	1	M_h2o_c	1	M_thdp_c
products	1	M_coa_c	1	M_acamoxm_c
R_APOLPPS
substrates	1	M_h2o_c	1	M_diglyceride_prolpp_c
products	1	M_lpp_sp_p	1	M_apolpp_p
R_APRAUR
substrates	1	M_nadph_c	1	h	1	M_5apru_c
products	1	M_nadp_c	1	M_5aprbu_c
R_ARGDC
substrates	1	M_arg__L_c	1	h
products	1	M_agm_c	1	M_co2_c
R_ARGSL
substrates	1	M_argsuc_c
products	1	M_fum_c	1	M_arg__L_c
R_ARGSSr
substrates	1	M_citr__L_c	1	M_asp__L_c	1	M_atp_c
products	1	M_ppi_c	1	M_argsuc_c	1	h	1	M_amp_c
R_ARGTRS
substrates	1	M_arg__L_c	1	M_atp_c	1	M_trnaarg_c
products	1	M_ppi_c	1	M_argtrna_c	1	M_amp_c
R_ARSt1
substrates	1	M_arsni2_c
products	1	M_arsni2_e
R_ASAD
substrates	1	M_pi_c	1	M_nadp_c	1	M_aspsa_c
products	1	M_nadph_c	1	M_4pasp_c	1	h
R_ASNNpp
substrates	1	M_h2o_p	1	M_asn__L_p
products	1	M_nh4_p	1	M_asp__L_p
R_ASNS1
substrates	1	M_gln__L_c	1	M_asp__L_c	1	M_h2o_c	1	M_atp_c
products	1	M_asn__L_c	1	M_glu__L_c	1	M_ppi_c	1	h	1	M_amp_c
R_ASPCT
substrates	1	M_cbp_c	1	M_asp__L_c
products	1	M_pi_c	1	h	1	M_cbasp_c
R_ASPK
substrates	1	M_atp_c	1	M_asp__L_c
products	1	M_adp_c	1	M_4pasp_c
R_ASPO2
substrates	1	M_asp__L_c	1	M_nad_c
products	2	h	1	M_iasp_c	1	M_nadh_c
R_ASPO2y
substrates	1	M_asp__L_c	1	M_nadp_c
products	1	M_nadph_c	2	h	1	M_iasp_c
R_ASPT
substrates	1	M_asp__L_c
products	1	M_fum_c	1	M_nh4_c
R_ASPTA
substrates	1	M_akg_c	1	M_asp__L_c
products	1	M_glu__L_c	1	M_oaa_c
R_ASPabcpp
substrates	1	M_asp__L_p	1	M_h2o_c	1	M_atp_c
products	1	M_asp__L_c	1	M_pi_c	1	M_adp_c	1	h
R_ASPt2_2pp
substrates	2	M_h_p	1	M_asp__L_p
products	1	M_asp__L_c	2	h
R_ASPt2_3pp
substrates	3	M_h_p	1	M_asp__L_p
products	1	M_asp__L_c	3	h
R_ASPt2pp
substrates	1	M_h_p	1	M_asp__L_p
products	1	M_asp__L_c	1	h
R_ATHRDHr
substrates	1	M_athr__L_c	1	M_nadp_c
products	1	M_nadph_c	1	h	1	M_2aobut_c
R_ATPPRT
substrates	1	M_prpp_c	1	M_atp_c
products	1	M_ppi_c	1	M_prbatp_c
R_ATPS4r
substrates	1	M_pi_c	1	M_adp_c	4	h_e_
products	1	M_h2o_c	1	M_atp_c	3	h
R_BACCL
substrates	1	M_btn_c	1	h	1	M_atp_c
products	1	M_ppi_c	1	M_btamp_c
R_BC10_new
substrates	2	M_ficytcc553_c	1	M_mql6_c	2	h
products	1	M_mqn6_c	4	h_e_	2	M_focytcc553_c
R_BCR6pp
substrates	6	M_h_p	1	M_fdxr_42_c	1	M_benzcoa_c
products	1	M_fdxo_42_c	4	h	1	M_ch15deccoa_c
R_BMOCOS
substrates	1	M_moco_c	1	M_mptamp_c
products	1	M_bmoco_c	1	M_cu2_c	1	M_amp_c
R_BMOGDS1
substrates	1	h	1	M_bmoco_c	1	M_gtp_c
products	1	M_ppi_c	1	M_bmoco1gdp_c
R_BMOGDS2
substrates	1	h	1	M_gtp_c	1	M_bmoco1gdp_c
products	1	M_ppi_c	1	M_bmocogdp_c
R_BTS2
substrates	1	M_dtbt_c	1	M_cys__L_c
products	1	M_btn_c	1	M_ala__L_c	2	h
R_BUTAFDOR
substrates	1	M_h2o_c	1	M_fdxo_42_c	1	M_btal_c
products	1	M_fdxr_42_c	3	h	1	M_but_c
R_BUTSO3abcpp
substrates	1	M_butso3_p	1	M_h2o_c	1	M_atp_c
products	1	M_butso3_c	1	M_pi_c	1	M_adp_c	1	h
R_BUTSabc
substrates	1	M_h2o_c	1	M_atp_c	1	M_buts_e
products	1	M_adp_c	1	M_pi_c	1	M_buts_c	1	h
R_BWCOGDS1
substrates	1	h	1	M_bwco_c	1	M_gtp_c
products	1	M_ppi_c	1	M_bwco1gdp_c
R_BWCOGDS2
substrates	1	M_bwco1gdp_c	1	h	1	M_gtp_c
products	1	M_ppi_c	1	M_bwcogdp_c
R_BWCOS
substrates	1	M_wco_c	1	M_mptamp_c
products	1	M_amp_c	1	M_cu2_c	1	M_bwco_c
R_Biomass
substrates	50	M_atp_c	50	M_h2o_c	0.0001	M_glu__L_c	0.229	M_asp__L_c	0.25	M_gln__L_c	0.582	M_gly_c	0.25	M_glu__L_c	0.176	M_phe__L_c	0.205	M_ser__L_c	0.131	M_tyr__L_c	0.229	M_asn__L_c	0.09	M_his__L_c	0.276	M_ile__L_c	0.428	M_leu__L_c	0.326	M_lys__L_c	0.00215	M_nad_c	5e-05	M_nadh_c	0.00013	M_nadp_c	0.0004	M_nadph_c	0.241	M_thr__L_c	0.402	M_val__L_c	0.281	M_arg__L_c	0.054	M_trp__L_c
products	50	M_adp_c	50	h	50	M_pi_c	0.7302	M_ppi_c
R_C140SN
substrates	5	M_malACP_c	1	M_actACP_c	12	M_nadph_c	17	h
products	5	M_ACP_c	5	M_co2_c	12	M_nadp_c	6	M_h2o_c	1	M_myrsACP_c
R_C160SN
substrates	6	M_malACP_c	1	M_actACP_c	14	M_nadph_c	20	h
products	6	M_ACP_c	6	M_co2_c	14	M_nadp_c	7	M_h2o_c	1	M_palmACP_c
R_C180SN
substrates	7	M_malACP_c	1	M_actACP_c	16	M_nadph_c	23	h
products	7	M_ACP_c	1	M_ocdcaACP_c	7	M_co2_c	16	M_nadp_c	8	M_h2o_c
R_C181SN
substrates	7	M_malACP_c	1	M_actACP_c	15	M_nadph_c	22	h
products	1	M_octeACP_c	7	M_ACP_c	7	M_co2_c	15	M_nadp_c	8	M_h2o_c
R_C190cSN
substrates	1	M_octeACP_c	1	M_amet_c
products	1	h	1	M_c190cACP_c	1	M_ahcys_c
R_CAt6pp
substrates	1	M_na1_p	1	M_ca2_c
products	1	M_na1_c	1	M_ca2_p
R_CBItonex
substrates	1	M_h_p	1	M_cbi_e
products	1	M_cbi_p	1	h
R_CBL1tonex
substrates	1	M_h_p	1	M_cbl1_e
products	1	h	1	M_cbl1_p
R_CBL2abc
substrates	1	M_cbl2_e	1	M_h2o_c	1	M_atp_c
products	1	M_pi_c	1	M_cbl2_c	1	M_adp_c	1	h
R_CBPS
substrates	1	M_gln__L_c	1	M_h2o_c	2	M_atp_c	1	M_hco3_c
products	1	M_glu__L_c	1	M_pi_c	2	M_adp_c	1	M_cbp_c	2	h
R_CCGS
substrates	1	M_cdg_c	1	M_nh4_c	1	M_atp_c
products	1	M_pi_c	1	M_preq0_c	1	M_adp_c	1	M_h2o_c	1	h
R_CD2abc1
substrates	1	M_h2o_c	1	M_atp_c	1	M_cd2_c
products	1	M_adp_c	1	M_pi_c	1	M_cd2_e	1	h
R_CD2t3pp
substrates	1	M_h_p	1	M_cd2_c
products	1	h	1	M_cd2_p
R_CD2tpp
substrates	1	M_cd2_p
products	1	M_cd2_c
R_CDGUNPD
substrates	1	M_h2o_c	1	M_cdigmp_c
products	1	M_5pg35pg_c	1	h
R_CDPMEK
substrates	1	M_4c2me_c	1	M_atp_c
products	1	M_adp_c	1	h	1	M_2p4c2me_c
R_CELBpts
substrates	1	M_pep_c	1	M_cellb_e
products	1	M_pyr_c	1	M_6pgg_c
R_CHORM
substrates	1	M_chor_c
products	1	M_pphn_c
R_CHORS
substrates	1	M_3psme_c
products	1	M_chor_c	1	M_pi_c
R_CITCIa
substrates	1	M_citm_c
products	1	M_h2o_c	1	M_citac_c
R_CITCIb
substrates	1	M_h2o_c	1	M_citac_c
products	1	M_r3mmal_c
R_CITMS
substrates	1	M_accoa_c	1	M_pyr_c	1	M_h2o_c
products	1	M_citm_c	1	h	1	M_coa_c
R_CITt6
substrates	1	M_cit_e	1	h_e_
products	1	h	1	M_cit_c
R_CMtpp
substrates	1	M_h_p	1	M_cm_p
products	1	M_cm_e	1	h
R_CO2t
substrates	1	M_co2_c
products	1	M_co2_e
R_COBALT2t3pp
substrates	1	M_h_p	1	M_cobalt2_c
products	1	h	1	M_cobalt2_p
R_COBALT2tpp
substrates	1	M_cobalt2_p
products	1	M_cobalt2_c
R_CPGNtonex
substrates	1	M_h_p	1	M_cpgn_e
products	1	h	1	M_cpgn_p
R_CPMPS
substrates	1	M_h2o_c	1	M_gtp_c
products	1	M_cpmp_c	1	M_ppi_c
R_CPPPGO
substrates	2	h	1	M_cpppg3_c	1	M_o2_c
products	2	M_co2_c	1	M_pppg9_c	2	M_h2o_c
R_CPSS_LPL
substrates	1	M_dtdp6dm_c	2	M_udpg_c	5	M_h2o_c	2	M_udpgal_c
products	6	h	3	M_udp_c	1	M_ump_c	1	M_CPS_LPL_c	1	M_dtdp_c
R_CPSS_LPL2
substrates	2	M_dtdp6dm_c	1	M_udpg_c	4	M_h2o_c	1	M_udpgal_c
products	5	h	1	M_udp_c	1	M_ump_c	1	M_CPS_LPL2_c	2	M_dtdp_c
R_CS
substrates	1	M_accoa_c	1	M_h2o_c	1	M_oaa_c
products	1	M_cit_c	1	h	1	M_coa_c
R_CSND
substrates	1	M_h2o_c	1	M_csn_c	1	h
products	1	M_ura_c	1	M_nh4_c
R_CTPS1
substrates	1	M_nh4_c	1	M_utp_c	1	M_atp_c
products	1	M_pi_c	1	M_ctp_c	1	M_adp_c	2	h
R_CU2tpp
substrates	1	M_cu2_p
products	1	M_cu2_c
R_CUt3
substrates	1	M_cu_c	1	h_e_
products	1	M_cu_e	1	h
R_CYOO_HP
substrates	5.98	h	1	M_o2_c	4	M_focytcc553_c
products	4	M_ficytcc553_c	0.005	M_o2s_c	1.99	M_h2o_c	2	h_e_
R_CYSS_2
substrates	1	M_h2s_c	1	M_acser_c
products	1	ac	1	M_cys__L_c
R_CYSTL
substrates	1	M_h2o_c	1	M_cyst__L_c
products	1	M_pyr_c	1	M_hcys__L_c	1	M_nh4_c
R_CYSTRS
substrates	1	M_trnacys_c	1	M_atp_c	1	M_cys__L_c
products	1	M_ppi_c	1	M_amp_c	1	M_cystrna_c
R_CYTBDpp
substrates	2	h	0.5	M_o2_c	1	M_q8h2_c
products	2	M_h_p	1	M_q8_c	1	M_h2o_c
R_Cobalt2abcppI
substrates	1	M_h2o_c	1	M_atp_c	1	M_cobalt2_p
products	1	M_adp_c	1	M_pi_c	1	M_cobalt2_c	1	h
R_DADA
substrates	1	M_h2o_c	1	h	1	M_dad__2_c
products	1	M_din_c	1	M_nh4_c
R_DADK
substrates	1	M_damp_c	1	M_atp_c
products	1	M_adp_c	1	M_dadp_c
R_DAGK120
substrates	1	M_12dgr120_c	1	M_atp_c
products	1	M_adp_c	1	h	1	M_pa120_c
R_DAGK140
substrates	1	M_12dgr140_c	1	M_atp_c
products	1	M_adp_c	1	h	1	M_pa140_c
R_DAGK141
substrates	1	M_12dgr141_c	1	M_atp_c
products	1	M_adp_c	1	M_pa141_c	1	h
R_DAGK160
substrates	1	M_atp_c	1	M_12dgr160_c
products	1	M_adp_c	1	h	1	M_pa160_c
R_DAGK161
substrates	1	M_atp_c	1	M_12dgr161_c
products	1	M_adp_c	1	h	1	M_pa161_c
R_DAGK180
substrates	1	M_atp_c	1	M_12dgr180_c
products	1	M_adp_c	1	M_pa180_c	1	h
R_DAGK181
substrates	1	M_atp_c	1	M_12dgr181_c
products	1	M_pa181_c	1	M_adp_c	1	h
R_DALAt2
substrates	1	M_ala__D_e	1	h_e_
products	1	M_ala__D_c	1	h
R_DAPDC
substrates	1	h	1	M_26dap__M_c
products	1	M_co2_c	1	M_lys__L_c
R_DAPE
substrates	1	M_26dap__LL_c
products	1	M_26dap__M_c
R_DAPabcpp
substrates	1	M_h2o_c	1	M_26dap__M_p	1	M_atp_c
products	1	M_26dap__M_c	1	h	1	M_pi_c	1	M_adp_c
R_DASYN120
substrates	1	M_ctp_c	1	h	1	M_pa120_c
products	1	M_ppi_c	1	M_cdpdddecg_c
R_DASYN140
substrates	1	M_ctp_c	1	h	1	M_pa140_c
products	1	M_ppi_c	1	M_cdpdtdecg_c
R_DASYN160
substrates	1	M_ctp_c	1	h	1	M_pa160_c
products	1	M_ppi_c	1	M_cdpdhdecg_c
R_DASYN161
substrates	1	M_ctp_c	1	h	1	M_pa161_c
products	1	M_ppi_c	1	M_cdpdhdec9eg_c
R_DASYN180
substrates	1	M_pa180_c	1	M_ctp_c	1	h
products	1	M_ppi_c	1	M_cdpdodecg_c
R_DASYN181
substrates	1	M_pa181_c	1	M_ctp_c	1	h
products	1	M_cdpdodec11eg_c	1	M_ppi_c
R_DASYN_HP
substrates	1	M_ctp_c	1	h	1	M_pa_Hp_c
products	1	M_ppi_c	1	M_cdpdag_HP_c
R_DB4PS
substrates	1	M_ru5p__D_c
products	1	M_db4p_c	1	h	1	M_for_c
R_DBTSr
substrates	1	M_co2_c	1	M_dann_c	1	M_atp_c
products	1	M_dtbt_c	1	M_pi_c	1	M_adp_c	3	h
R_DCTPD2
substrates	1	M_h2o_c	1	M_ctp_c	1	h
products	1	M_utp_c	1	M_nh4_c
R_DDCAtexi
substrates	1	M_ddca_e
products	1	M_ddca_p
R_DDPA
substrates	1	M_e4p_c	1	M_h2o_c	1	M_pep_c
products	1	M_2dda7p_c	1	M_pi_c
R_DGK1
substrates	1	M_dgmp_c	1	M_atp_c
products	1	M_adp_c	1	M_dgdp_c
R_DGUNC
substrates	2	M_gtp_c
products	2	M_ppi_c	1	M_cdigmp_c
R_DHAD1
substrates	1	M_23dhmb_c
products	1	M_h2o_c	1	M_3mob_c
R_DHAD2
substrates	1	M_23dhmp_c
products	1	M_h2o_c	1	M_3mop_c
R_DHBSZ3FEtonex
substrates	1	M_h_p	1	M_fe3dhbzs3_e
products	1	M_fe3dhbzs3_p	1	h
R_DHDPRy
substrates	1	M_23dhdp_c	1	M_nadph_c	1	h
products	1	M_nadp_c	1	M_thdp_c
R_DHDPS
substrates	1	M_pyr_c	1	M_aspsa_c
products	2	M_h2o_c	1	h	1	M_23dhdp_c
R_DHFS
substrates	1	M_glu__L_c	1	M_atp_c	1	M_dhpt_c
products	1	M_pi_c	1	M_adp_c	1	h	1	M_dhf_c
R_DHORD3
substrates	1	M_mqn6_c	1	M_dhor__S_c
products	1	M_orot_c	1	M_mql6_c
R_DHORTS
substrates	1	M_h2o_c	1	M_dhor__S_c
products	1	h	1	M_cbasp_c
R_DHPPDA
substrates	1	M_h2o_c	1	h	1	M_25dhpp_c
products	1	M_nh4_c	1	M_5apru_c
R_DHPS
substrates	1	M_4abz_c	1	M_2ahhmp_c
products	1	M_h2o_c	1	M_dhpt_c
R_DHQD
substrates	1	M_3dhq_c
products	1	M_h2o_c	1	M_3dhsk_c
R_DHQS
substrates	1	M_2dda7p_c
products	1	M_pi_c	1	M_3dhq_c
R_DHXFUTC
substrates	1	M_dhxfut_c	2	M_flxr_c	2	M_amet_c
products	2	M_dad_5_c	2	M_flxso_c	2	M_met__L_c	1	M_cdhxfut_c
R_DMATT
substrates	1	M_ipdp_c	1	M_dmpp_c
products	1	M_ppi_c	1	M_grdp_c
R_DMPPS
substrates	1	M_h2mb4p_c	1	h	1	M_nadh_c
products	1	M_h2o_c	1	M_nad_c	1	M_dmpp_c
R_DMSOR1
substrates	1	M_mql8_c	1	M_dmso_c
products	1	M_h2o_c	1	M_mqn8_c	1	M_dms_c
R_DMSOR2
substrates	1	M_2dmmql8_c	1	M_dmso_c
products	1	M_h2o_c	1	M_dms_c	1	M_2dmmq8_c
R_DNMPPA
substrates	1	M_dhpmp_c	1	M_h2o_c
products	1	M_dhnpt_c	1	M_pi_c
R_DNTPPA
substrates	1	M_h2o_c	1	M_ahdt_c
products	1	M_dhpmp_c	1	h	1	M_ppi_c
R_DOXRBCNtpp
substrates	1	M_h_p	1	M_doxrbcn_p
products	1	M_doxrbcn_e	1	h
R_DPCOAK
substrates	1	M_dpcoa_c	1	M_atp_c
products	1	M_adp_c	1	h	1	M_coa_c
R_DSCLCOCH
substrates	1	M_dscl_c	1	M_cobalt2_c
products	2	h	1	M_codscl2_c
R_DSERDHr
substrates	1	M_ser__D_c	1	M_nadp_c
products	1	M_nadph_c	1	h	1	M_2amsa_c
R_DSERt2
substrates	1	h_e_	1	M_ser__D_e
products	1	M_ser__D_c	1	h
R_DTMPK
substrates	1	M_atp_c	1	M_dtmp_c
products	1	M_adp_c	1	M_dtdp_c
R_DUTPDP
substrates	1	M_h2o_c	1	M_dutp_c
products	1	M_dump_c	1	M_ppi_c	1	h
R_DXPRIi
substrates	1	M_dxyl5p_c	1	M_nadph_c	1	h
products	1	M_nadp_c	1	M_2me4p_c
R_EDTXS1
substrates	1	M_kdo2lipid4_c	1	M_ddcaACP_c
products	1	M_ACP_c	1	M_kdo2lipid4L_c
R_EDTXS1N
substrates	1	M_ddcaACP_c	1	M_kdo2lipid4n_c
products	1	M_ACP_c	1	M_kdo2lipid4Ln_c
R_EHGLAT
substrates	1	M_e4hglu_c	1	M_akg_c
products	1	M_glu__L_c	1	M_4h2oglt_c
R_ENO
substrates	1	M_2pg_c
products	1	M_h2o_c	1	M_pep_c
R_EPPP
substrates	1	M_h2o_c	1	M_polypi_c
products	1	M_pi_c	2	h
R_ETHSabc
substrates	1	M_eths_e	1	M_h2o_c	1	M_atp_c
products	1	M_pi_c	1	M_eths_c	1	M_adp_c	1	h
R_EX_ac_LPAREN_e_RPAREN_
substrates	1	ac_e_
products	1	ac_b
R_EX_co2_LPAREN_e_RPAREN_
substrates	1	M_co2_e
products	1	M_co2_b
R_EX_h2o_LPAREN_e_RPAREN_
substrates	1	M_h2o_e
products	1	M_h2o_b
R_EX_h_LPAREN_e_RPAREN_
substrates	1	h_e_
products	1	M_h_b
R_EX_no2_LPAREN_e_RPAREN_
substrates	1	no2_e_
products	1	M_NO2_b
R_EX_no3_LPAREN_e_RPAREN_
substrates	1	M_no3_e
products	1	M_no3_b
R_EX_pi_LPAREN_e_RPAREN_
substrates	1	M_pi_e
products	1	M_pi_b
R_FACOAL140
substrates	1	M_ttdca_c	1	M_atp_c	1	M_coa_c
products	1	M_ppi_c	1	M_tdcoa_c	1	M_amp_c
R_FACOAL140_ISO
substrates	1	M_fa1_c	1	M_atp_c	1	M_coa_c
products	1	M_ppi_c	1	M_fa1coa_c	1	M_amp_c
R_FACOAL150_ISO
substrates	1	M_atp_c	1	M_coa_c	1	M_fa3_c
products	1	M_ppi_c	1	M_amp_c	1	M_fa3coa_c
R_FACOAL150_anteiso
substrates	1	M_fa4_c	1	M_atp_c	1	M_coa_c
products	1	M_ppi_c	1	M_fa4coa_c	1	M_amp_c
R_FACOAL160
substrates	1	M_hdca_c	1	M_atp_c	1	M_coa_c
products	1	M_ppi_c	1	M_pmtcoa_c	1	M_amp_c
R_FACOAL160_ISO
substrates	1	M_fa6_c	1	M_atp_c	1	M_coa_c
products	1	M_ppi_c	1	M_fa6coa_c	1	M_amp_c
R_FACOAL161
substrates	1	M_hdcea_c	1	M_atp_c	1	M_coa_c
products	1	M_ppi_c	1	M_hdcoa_c	1	M_amp_c
R_FACOAL161_ISO
substrates	1	M_atp_c	1	M_fa5_c	1	M_coa_c
products	1	M_ppi_c	1	M_fa5coa_c	1	M_amp_c
R_FACOAL170_ISO
substrates	1	M_atp_c	1	M_coa_c	1	M_fa11_c
products	1	M_ppi_c	1	M_fa11coa_c	1	M_amp_c
R_FACOAL170_anteiso
substrates	1	M_fa12_c	1	M_atp_c	1	M_coa_c
products	1	M_ppi_c	1	M_fa12coa_c	1	M_amp_c
R_FACOAL171_ISO
substrates	1	M_fa9_c	1	M_atp_c	1	M_coa_c
products	1	M_ppi_c	1	M_fa9coa_c	1	M_amp_c
R_FACOAL171_anteiso
substrates	1	M_fa10_c	1	M_atp_c	1	M_coa_c
products	1	M_ppi_c	1	M_fa10coa_c	1	M_amp_c
R_FACOAL180_2
substrates	1	M_ocdca_c	1	M_atp_c	1	M_coa_c
products	1	M_ppi_c	1	M_strcoa_c	1	M_amp_c
R_FACOAL181
substrates	1	M_ocdcea_c	1	M_atp_c	1	M_coa_c
products	1	M_ppi_c	1	M_odecoa_c	1	M_amp_c
R_FADMQOR
substrates	1	M_mqn8_c	1	M_fadh2_c
products	1	M_mql8_c	1	M_fad_c
R_FBA
substrates	1	M_fdp_c
products	1	M_g3p_c	1	M_dhap_c
R_FBA2
substrates	1	M_f1p_c
products	1	M_dhap_c	1	M_glyald_c
R_FBP
substrates	1	M_h2o_c	1	M_fdp_c
products	1	M_pi_c	1	M_f6p_c
R_FCLPA
substrates	1	M_fc1p_c
products	1	M_lald__L_c	1	M_dhap_c
R_FDH
substrates	1	M_nad_c	1	M_for_c
products	1	M_nadh_c	1	M_co2_c
R_FDH4pp
substrates	1	M_q8_c	2	h	1	M_for_p
products	1	M_co2_p	1	M_h_p	1	M_q8h2_c
R_FDH5pp
substrates	1	M_mqn8_c	2	h	1	M_for_p
products	1	M_mql8_c	1	M_h_p	1	M_co2_p
R_FDH5r2pp
substrates	1	M_mqn8_c	3	h	1	M_for_p
products	1	M_mql8_c	2	M_h_p	1	M_co2_p
R_FE2abc
substrates	1	M_fe2_e	1	M_h2o_c	1	M_atp_c
products	1	M_pi_c	1	M_fe2_c	1	M_adp_c	1	h
R_FE2t3pp
substrates	1	M_h_p	1	M_fe2_c
products	1	M_fe2_p	1	h
R_FE2tpp
substrates	1	M_fe2_p
products	1	M_fe2_c
R_FE3DHBZStonex
substrates	1	M_h_p	1	M_fe3dhbzs_e
products	1	M_fe3dhbzs_p	1	h
R_FE3HOXtonex
substrates	1	M_h_p	1	M_fe3hox_e
products	1	M_fe3hox_p	1	h
R_FE3abc
substrates	1	M_h2o_c	1	M_atp_c	1	M_fe3_e
products	1	M_pi_c	1	M_fe3_c	1	M_adp_c	1	h
R_FECRMtonex
substrates	1	M_h_p	1	M_fecrm_e
products	1	M_fecrm_p	1	h
R_FEENTERtonex
substrates	1	M_feenter_e	1	M_h_p
products	1	h	1	M_feenter_p
R_FEENTERtpp
substrates	1	M_h_p	1	M_enter_c
products	1	M_enter_p	1	h
R_FEOXAMtonex
substrates	1	M_h_p	1	M_feoxam_e
products	1	h	1	M_feoxam_p
R_FEROXBFEtex
substrates	1	M_feroxBfe_e
products	1	M_feroxBfe_p
R_FEROXEFEtex
substrates	1	M_feroxEfe_e
products	1	M_feroxEfe_p
R_FEROXGFEtonex
substrates	1	M_h_p	1	M_feroxGfe_e
products	1	h	1	M_feroxGfe_p
R_FHL
substrates	1	h	1	M_for_c
products	1	M_co2_c	1	h2
R_FLDO
substrates	1	M_mql6_c	1	M_nadp_c
products	1	M_mqn6_c	1	h	1	M_nadph_c
R_FLDR2
substrates	1	M_nadph_c	2	M_flxso_c
products	1	M_nadp_c	1	h	2	M_flxr_c
R_FLVR_1
substrates	1	M_nadph_c	1	h	1	M_ribflv_c
products	1	M_ribflvRD_c	1	M_nadp_c
R_FMETDF
substrates	1	M_h2o_c	1	M_fmet_c
products	1	M_for_c	1	M_met__L_c
R_FMETTRS_1
substrates	1	M_mettrna_c	1	M_10fthf_c
products	1	M_fmettrna_c	1	M_thf_c
R_FOLD3
substrates	1	M_2ahhmd_c	1	M_4abz_c
products	1	M_ppi_c	1	M_dhpt_c
R_FRD2rpp
substrates	1	M_mqn8_c	1	M_succ_c	2	M_h_p
products	1	M_mql8_c	1	M_fum_c	2	h
R_FRD5
substrates	1	M_fum_c	1	M_mql6_c
products	1	M_mqn6_c	1	M_succ_c
R_FTHFD
substrates	1	M_h2o_c	1	M_10fthf_c
products	1	h	1	M_for_c	1	M_thf_c
R_FUM
substrates	1	M_h2o_c	1	M_fum_c
products	1	M_mal__L_c
R_FUMt2_2pp
substrates	2	M_h_p	1	M_fum_p
products	1	M_fum_c	2	h
R_FUMt2_3pp
substrates	3	M_h_p	1	M_fum_p
products	1	M_fum_c	3	h
R_FUSAtpp
substrates	1	M_h_p	1	M_fusa_p
products	1	h	1	M_fusa_e
R_G16MTM2
substrates	1	M_gdpmann_c	1	M_Ac1PIM1_c
products	1	M_Ac1PIM2_c	1	h	1	M_gdp_c
R_G1PACT
substrates	1	M_accoa_c	1	M_gam1p_c
products	1	h	1	M_coa_c	1	M_acgam1p_c
R_G1SATi
substrates	1	M_glu1sa_c
products	1	M_5aop_c
R_G2PP
substrates	1	M_h2o_c	1	M_glyc2p_c
products	1	M_pi_c	1	M_glyc_c
R_G3PAT120
substrates	1	M_glyc3p_c	1	M_ddcaACP_c
products	1	M_ACP_c	1	M_1ddecg3p_c
R_G3PAT140
substrates	1	M_glyc3p_c	1	M_myrsACP_c
products	1	M_ACP_c	1	M_1tdecg3p_c
R_G3PAT160
substrates	1	M_glyc3p_c	1	M_palmACP_c
products	1	M_ACP_c	1	M_1hdecg3p_c
R_G3PAT161
substrates	1	M_glyc3p_c	1	M_hdeACP_c
products	1	M_ACP_c	1	M_1hdec9eg3p_c
R_G3PAT180
substrates	1	M_glyc3p_c	1	M_ocdcaACP_c
products	1	M_1odecg3p_c	1	M_ACP_c
R_G3PAT181
substrates	1	M_glyc3p_c	1	M_octeACP_c
products	1	M_1odec11eg3p_c	1	M_ACP_c
R_G3PD1
substrates	1	M_glyc3p_c	1	M_nad_c
products	1	h	1	M_dhap_c	1	M_nadh_c
R_G3PD2
substrates	1	M_glyc3p_c	1	M_nadp_c
products	1	M_nadph_c	1	h	1	M_dhap_c
R_G5SD
substrates	1	M_nadph_c	1	M_glu5p_c	1	h
products	1	M_pi_c	1	M_glu5sa_c	1	M_nadp_c
R_G5SD2
substrates	1	M_glu5p_c	1	h	1	M_nadh_c
products	1	M_pi_c	1	M_glu5sa_c	1	M_nad_c
R_GALT1
substrates	1	M_gicolipa_c	1	M_udpg_c
products	1	M_udp_c	1	h	1	M_gagicolipa_c
R_GALU
substrates	1	M_utp_c	1	h	1	M_g1p_c
products	1	M_ppi_c	1	M_udpg_c
R_GAPD
substrates	1	M_pi_c	1	M_g3p_c	1	M_nad_c
products	1	M_13dpg_c	1	h	1	M_nadh_c
R_GARFT
substrates	1	M_gar_c	1	M_10fthf_c
products	1	h	1	M_fgam_c	1	M_thf_c
R_GART
substrates	1	M_gar_c	1	M_atp_c	1	M_for_c
products	1	M_adp_c	1	M_pi_c	1	h	1	M_fgam_c
R_GDPDPK
substrates	1	M_atp_c	1	M_gdp_c
products	1	M_ppgpp_c	1	h	1	M_amp_c
R_GDPTPDP
substrates	1	M_h2o_c	1	M_gdptp_c
products	1	M_ppi_c	1	M_gtp_c
R_GF6PTA
substrates	1	M_f6p_c	1	M_gln__L_c
products	1	M_glu__L_c	1	M_gam6p_c
R_GHMT2r
substrates	1	M_ser__L_c	1	M_thf_c
products	1	M_h2o_c	1	M_mlthf_c	1	M_gly_c
R_GK1
substrates	1	M_gmp_c	1	M_atp_c
products	1	M_adp_c	1	M_gdp_c
R_GLA
substrates	1	M_udpgalur_c	1	M_nad_c
products	1	M_udpglcur_c	2	h	1	M_nadh_c
R_GLCTR4
substrates	1	M_hhlipa_c	1	M_udpg_c
products	1	M_udp_c	1	h	1	M_ghhlipa_c
R_GLCTR4N
substrates	1	M_udpg_c	1	M_hhlipan_c
products	1	M_udp_c	1	M_ghhlipan_c	1	h
R_GLNS
substrates	1	M_glu__L_c	1	M_nh4_c	1	M_atp_c
products	1	M_pi_c	1	M_gln__L_c	1	M_adp_c	1	h
R_GLNTAL
substrates	1	M_glutrna_c	1	M_gln_L_c	1	M_h2o_c	1	M_atp_c
products	1	M_glu_L_c	1	M_adp_c	1	M_pi_c	1	M_glntrna_c	1	h
R_GLNabcpp
substrates	1	M_gln__L_p	1	M_h2o_c	1	M_atp_c
products	1	M_pi_c	1	M_gln__L_c	1	M_adp_c	1	h
R_GLU5K
substrates	1	M_glu__L_c	1	M_atp_c
products	1	M_adp_c	1	M_glu5p_c
R_GLUDC
substrates	1	M_glu__L_c	1	h
products	1	M_4abut_c	1	M_co2_c
R_GLUDy
substrates	1	M_glu__L_c	1	M_nadp_c	1	M_h2o_c
products	1	M_nadph_c	1	M_nh4_c	1	M_akg_c	1	h
R_GLUNpp
substrates	1	M_h2o_p	1	M_gln__L_p
products	1	M_glu__L_p	1	M_nh4_p
R_GLUPRT
substrates	1	M_prpp_c	1	M_gln__L_c	1	M_h2o_c
products	1	M_glu__L_c	1	M_pram_c	1	M_ppi_c
R_GLUR
substrates	1	M_glu__D_c
products	1	M_glu__L_c
R_GLUTRR
substrates	1	M_glutrna_c	1	h	1	M_nadph_c
products	1	M_trnaglu_c	1	M_nadp_c	1	M_glu1sa_c
R_GLUTRS
substrates	1	M_glu__L_c	1	M_trnaglu_c	1	M_atp_c
products	1	M_ppi_c	1	M_glutrna_c	1	M_amp_c
R_GLUabcpp
substrates	1	M_glu__L_p	1	M_h2o_c	1	M_atp_c
products	1	M_glu__L_c	1	M_pi_c	1	M_adp_c	1	h
R_GLUt2rpp
substrates	1	M_h_p	1	M_glu__L_p
products	1	M_glu__L_c	1	h
R_GLYCLTt4pp
substrates	1	M_glyclt_p	1	M_na1_p
products	1	M_glyclt_c	1	M_na1_c
R_GLYCTO1
substrates	1	M_glyclt_c	1	M_o2_c
products	1	M_glx_c	1	M_h2o2_c
R_GLYCTO3
substrates	1	M_glyclt_c	1	M_mqn8_c
products	1	M_mql8_c	1	M_glx_c
R_GLYt2
substrates	1	M_gly_e	1	h_e_
products	1	h	1	M_gly_c
R_GM1LIPAabctex
substrates	1	M_h2o_c	1	M_gm1lipa_p	1	M_atp_c
products	1	M_pi_c	1	h	1	M_adp_c	1	M_gm1lipa_e
R_GM2LIPAabctex
substrates	1	M_gm2lipa_p	1	M_h2o_c	1	M_atp_c
products	1	M_gm2lipa_e	1	M_pi_c	1	M_adp_c	1	h
R_GMHEPAT
substrates	1	M_gmhep1p_c	1	h	1	M_atp_c
products	1	M_ppi_c	1	M_adphep__DD_c
R_GMHEPK
substrates	1	M_atp_c	1	M_gmhep7p_c
products	1	M_adp_c	1	M_gmhep17bp_c	1	h
R_GMHEPPA
substrates	1	M_h2o_c	1	M_gmhep17bp_c
products	1	M_gmhep1p_c	1	M_pi_c
R_GRTT
substrates	1	M_grdp_c	1	M_ipdp_c
products	1	M_ppi_c	1	M_frdp_c
R_GSPMDA
substrates	1	M_h2o_c	1	M_gtspmd_c
products	1	M_gthrd_c	1	M_spmd_c
R_GSPMDS
substrates	1	M_spmd_c	1	M_gthrd_c	1	M_atp_c
products	1	M_pi_c	1	M_gtspmd_c	1	M_adp_c	1	h
R_GTHRDabcpp
substrates	1	M_h2o_c	1	M_gthrd_p	1	M_atp_c
products	1	M_adp_c	1	M_pi_c	1	M_gthrd_c	1	h
R_GTPCI
substrates	1	M_h2o_c	1	M_gtp_c
products	1	M_ahdt_c	1	h	1	M_for_c
R_GUAPRT
substrates	1	M_gua_c	1	M_prpp_c
products	1	M_ppi_c	1	M_gmp_c
R_H2Ot
substrates	1	M_h2o_p
products	1	M_h2o_e
R_HBZOPT
substrates	1	M_octdp_c	1	M_4hbz_c
products	1	M_ppi_c	1	M_3ophb_c
R_HCITS
substrates	1	M_accoa_c	1	M_h2o_c	1	M_akg_c
products	1	M_hcit_c	1	h	1	M_coa_c
R_HCO3E
substrates	1	M_h2o_c	1	M_co2_c
products	1	h	1	M_hco3_c
R_HDCAt2pp
substrates	1	M_h_p	1	M_hdca_p
products	1	M_hdca_c	1	h
R_HDCAtexi
substrates	1	M_hdca_e
products	1	M_hdca_p
R_HDCEAtexi
substrates	1	M_hdcea_e
products	1	M_hdcea_p
R_HEPT2
substrates	1	M_adphep_LD_c	1	M_hlipa_c
products	1	M_hhlipa_c	1	M_adp_c	1	h
R_HEPT2N
substrates	1	M_adphep_LD_c	1	M_hlipan_c
products	1	h	1	M_adp_c	1	M_hhlipan_c
R_HEPT3
substrates	1	M_adphep_LD_c	1	M_phhlipa_c
products	1	h	1	M_adp_c	1	M_hphhlipa_c
R_HEPT5
substrates	1	M_adphep_LD_c	1	M_ghhlipa_c
products	1	h	1	M_adp_c	1	M_hghhlipa_c
R_HEPT5N
substrates	1	M_adphep_LD_c	1	M_ghhlipan_c
products	1	M_hghhlipan_c	1	h	1	M_adp_c
R_HEXSabc
substrates	1	M_h2o_c	1	M_hexs_e	1	M_atp_c
products	1	M_adp_c	1	M_pi_c	1	M_hexs_c	1	h
R_HG2t3pp
substrates	1	M_h_p	1	M_hg2_c
products	1	M_hg2_p	1	h
R_HISTD
substrates	1	M_histd_c	1	M_h2o_c	2	M_nad_c
products	1	M_his__L_c	3	h	2	M_nadh_c
R_HISTP
substrates	1	M_h2o_c	1	M_hisp_c
products	1	M_pi_c	1	M_histd_c
R_HMBS
substrates	1	M_h2o_c	4	M_ppbng_c
products	1	M_hmbil_c	4	M_nh4_c
R_HMPK1
substrates	1	M_atp_c	1	M_4ahmmp_c
products	1	M_adp_c	1	h	1	M_4ampm_c
R_HMPK2
substrates	1	M_ctp_c	1	M_4ahmmp_c
products	1	h	1	M_4ampm_c	1	M_cdp_c
R_HMPK3
substrates	1	M_utp_c	1	M_4ahmmp_c
products	1	M_udp_c	1	h	1	M_4ampm_c
R_HMPK4
substrates	1	M_gtp_c	1	M_4ahmmp_c
products	1	h	1	M_4ampm_c	1	M_gdp_c
R_HOMt2pp
substrates	1	M_h_p	1	M_hom__L_c
products	1	M_hom__L_p	1	h
R_HPPK
substrates	1	M_atp_c	1	M_2ahhmp_c
products	1	M_2ahhmd_c	1	h	1	M_amp_c
R_HPROa
substrates	2	h	1	M_nadh_c	1	M_1p3h5c_c
products	1	M_4hpro__LT_c	1	M_nad_c
R_HSDy
substrates	1	M_nadp_c	1	M_hom__L_c
products	1	M_nadph_c	1	h	1	M_aspsa_c
R_HSERTA
substrates	1	M_accoa_c	1	M_hom__L_c
products	1	M_achms_c	1	M_coa_c
R_HSK
substrates	1	M_atp_c	1	M_hom__L_c
products	1	h	1	M_adp_c	1	M_phom_c
R_HSTPTr
substrates	1	M_glu__L_c	1	M_imacp_c
products	1	M_akg_c	1	h	1	M_hisp_c
R_HXPRT
substrates	1	M_prpp_c	1	M_hxan_c
products	1	M_ppi_c	1	M_imp_c
R_HYD1pp
substrates	2	h	1	h2	1	M_q8_c
products	2	M_h_p	1	M_q8h2_c
R_HYD2
substrates	1	M_mqn8_c	2	h	1	h2
products	1	M_mql8_c	2	h_e_
R_HYD4pp
substrates	1	M_mql8_c
products	1	M_mqn8_c	1	M_h2_p
R_HYDA1
substrates	1	h2	1	M_mqn6_c	2	h
products	1	M_mql6_c	2	h_e_
R_I2FE2SR
substrates	1	M_iscu_c	1	M_2fe1s_c	1	M_iscssh_c
products	1	M_iscu_2fe2s_c	1	M_iscs_c	4	h
R_I2FE2SS
substrates	2	M_fe2_c	1	M_fadh2_c	1	M_iscu_c	2	M_iscssh_c
products	1	M_iscu_2fe2s_c	2	M_iscs_c	1	M_fad_c	6	h
R_I2FE2SS2
substrates	2	M_fe2_c	1	M_iscu_2fe2s_c	1	M_fadh2_c	2	M_iscssh_c
products	2	M_iscs_c	1	M_iscu_2fe2s2_c	1	M_fad_c	6	h
R_ICDHyr
substrates	1	M_icit_c	1	M_nadp_c
products	1	M_nadph_c	1	M_co2_c	1	M_akg_c
R_ICH
substrates	1	M_fprica_c
products	1	M_h2o_c	1	M_imp_c
R_ICYSDS
substrates	1	M_iscs_c	1	M_cys__L_c
products	1	M_ala__L_c	1	M_iscssh_c
R_IG3PS_1
substrates	1	M_gln__L_c	1	M_prlp_c
products	1	M_glu__L_c	1	M_eig3p_c	2	h	1	M_aicar_c
R_IGPDH_1
substrates	1	h	1	M_eig3p_c
products	1	M_h2o_c	1	M_imacp_c
R_IGPS
substrates	1	h	1	M_2cpr5p_c
products	1	M_h2o_c	1	M_3ig3p_c	1	M_co2_c
R_ILETA
substrates	1	M_akg_c	1	M_ile__L_c
products	1	M_glu__L_c	1	M_3mop_c
R_ILETRS
substrates	1	M_ile__L_c	1	M_atp_c	1	M_trnaile_c
products	1	M_ppi_c	1	M_iletrna_c	1	M_amp_c
R_ILEabc
substrates	1	M_ile_L_e	1	M_h2o_c	1	M_atp_c
products	1	M_pi_c	1	M_ile_L_c	1	M_adp_c	1	h
R_ILEabcpp
substrates	1	M_ile__L_p	1	M_h2o_c	1	M_atp_c
products	1	M_ile__L_c	1	M_pi_c	1	M_adp_c	1	h
R_ILEt6
substrates	1	M_ile_L_e	1	h_e_
products	1	h	1	M_ile_L_c
R_IMPC
substrates	1	M_h2o_c	1	M_imp_c
products	1	M_fprica_c
R_IMPD
substrates	1	M_imp_c	1	M_h2o_c	1	M_nad_c
products	1	M_xmp_c	1	h	1	M_nadh_c
R_IOR2b
substrates	1	M_phpyr_c	1	M_fdxo_42_c	1	M_coa_c
products	1	M_co2_c	1	h	1	M_fdxr_42_c	1	M_phaccoa_c
R_IOR3b
substrates	1	M_fdxo_42_c	1	M_34hpp_c	1	M_coa_c
products	1	M_co2_c	1	h	1	M_hphaccoa_c	1	M_fdxr_42_c
R_IORb
substrates	1	M_indpyr_c	1	M_fdxo_42_c	1	M_coa_c
products	1	M_co2_c	1	h	1	M_fdxr_42_c	1	M_indaccoa_c
R_IPDPS
substrates	1	M_h2mb4p_c	1	h	1	M_nadh_c
products	1	M_ipdp_c	1	M_h2o_c	1	M_nad_c
R_IPMD
substrates	1	M_3c2hmp_c	1	M_nad_c
products	1	h	1	M_3c4mop_c	1	M_nadh_c
R_IPPMIa
substrates	1	M_3c2hmp_c
products	1	M_h2o_c	1	M_2ippm_c
R_IPPMIb
substrates	1	M_h2o_c	1	M_2ippm_c
products	1	M_3c3hmp_c
R_IPPS
substrates	1	M_accoa_c	1	M_3mob_c	1	M_h2o_c
products	1	h	1	M_3c3hmp_c	1	M_coa_c
R_ISETACabcpp
substrates	1	M_isetac_p	1	M_h2o_c	1	M_atp_c
products	1	M_isetac_c	1	M_pi_c	1	M_adp_c	1	h
R_ISTNTabc
substrates	1	M_istnt_e	1	M_h2o_c	1	M_atp_c
products	1	M_istnt_c	1	M_adp_c	1	h	1	M_pi_c
R_K2L4Aabctex
substrates	1	M_kdo2lipid4_p	1	M_h2o_c	1	M_atp_c
products	1	M_kdo2lipid4_e	1	M_pi_c	1	M_adp_c	1	h
R_KARA1i
substrates	1	M_alac__S_c	1	M_nadph_c	1	h
products	1	M_23dhmb_c	1	M_nadp_c
R_KARA2i
substrates	1	M_2ahbut_c	1	h	1	M_nadph_c
products	1	M_23dhmp_c	1	M_nadp_c
R_KAS_HP2
substrates	1	M_malACP_c	1	M_nadph_c	2	h	1	M_palmACP_c
products	1	M_ACP_c	1	M_co2_c	1	M_3hoctaACP_c	1	M_nadp_c
R_KDOCT
substrates	1	M_kdo_c	1	M_ctp_c
products	1	M_cmpkdo_c	1	M_ppi_c
R_KDOPP
substrates	1	M_h2o_c	1	M_kdo8p_c
products	1	M_kdo_c	1	M_pi_c
R_KDOPS
substrates	1	M_h2o_c	1	M_pep_c	1	M_ara5p_c
products	1	M_pi_c	1	M_kdo8p_c
R_Kt3pp
substrates	1	M_h_p	1	M_k_c
products	1	h	1	M_k_p
R_LACD
substrates	2	M_pyr_c	1	M_mql8_c	1	M_dhlplarg_c
products	1	M_lplarg_c	1	M_mqn8_c	2	M_lac__D_c
R_LAR
substrates	1	M_lac_L_c
products	1	M_lac_D_c
R_LCD
substrates	1	M_laccoa_c
products	1	M_h2o_c	1	M_pp2coa_c
R_LCYSTabc
substrates	1	M_Lcyst_e	1	M_h2o_c	1	M_atp_c
products	1	M_pi_c	1	M_Lcyst_c	1	M_adp_c	1	h
R_LEUTAi
substrates	1	M_glu__L_c	1	M_4mop_c
products	1	M_leu__L_c	1	M_akg_c
R_LEUTRSm
substrates	1	M_atp_m	1	M_leu__L_m	1	M_trnaleu_m
products	1	M_amp_m	1	M_leutrna_m	1	M_ppi_m
R_LEUabc
substrates	1	M_h2o_c	1	M_atp_c	1	M_leu_L_e
products	1	M_leu_L_c	1	M_pi_c	1	M_adp_c	1	h
R_LEUabcpp
substrates	1	M_h2o_c	1	M_leu__L_p	1	M_atp_c
products	1	M_leu__L_c	1	h	1	M_pi_c	1	M_adp_c
R_LEUt6
substrates	1	h_e_	1	M_leu_L_e
products	1	M_leu_L_c	1	h
R_LIPAabctex
substrates	1	M_h2o_c	1	M_lipa_p	1	M_atp_c
products	1	M_adp_c	1	M_pi_c	1	h	1	M_lipa_e
R_LPADSS_HP
substrates	1	M_lipidX_HP_c	1	M_u2ga_HP_c
products	2	h	1	M_udp_c	1	M_lipidA_HP_c
R_LPSSYN_HP
substrates	2	M_uacgam_c	3	M_gdpfuc_c	1	M_adphep__DD_c	1	M_core_lps_hp_c	2	M_udpgal_c	1	M_udpg_c
products	5	M_udp_c	1	M_adp_c	1	M_lps_HP_c	3	M_gdp_c
R_LSERDHr
substrates	1	M_ser__L_c	1	M_nadp_c
products	1	M_nadph_c	1	h	1	M_2amsa_c
R_LYSTRS
substrates	1	M_trnalys_c	1	M_atp_c	1	M_lys__L_c
products	1	M_ppi_c	1	M_lystrna_c	1	M_amp_c
R_MALCOAMT
substrates	1	M_malcoa_c	1	M_amet_c
products	1	M_malcoame_c	1	M_ahcys_c
R_MALDt2_2pp
substrates	2	M_h_p	1	M_mal__D_p
products	1	M_mal__D_c	2	h
R_MALTATr
substrates	1	M_accoa_c	1	M_malt_c
products	1	M_acmalt_c	1	M_coa_c
R_MALt2_2pp
substrates	2	M_h_p	1	M_mal__L_p
products	1	M_mal__L_c	2	h
R_MALt2_3pp
substrates	3	M_h_p	1	M_mal__L_p
products	1	M_mal__L_c	3	h
R_MALt6
substrates	1	h_e_	1	M_mal_L_e
products	1	M_mal_L_c	1	h
R_MBCOAi
substrates	1	M_fad_c	1	M_ivcoa_c
products	1	M_fadh2_c	1	M_3mb2coa_c
R_MCOATA
substrates	1	M_ACP_c	1	M_malcoa_c
products	1	M_coa_c	1	M_malACP_c
R_MDDCP1ex
substrates	1	M_murein5px4p_e	1	M_h2o_e
products	1	M_ala__D_e	1	M_murein4px4p_e
R_MDDCP2ex
substrates	1	M_murein5px4px4p_e	1	M_h2o_e
products	1	M_ala__D_e	1	M_murein4px4px4p_e
R_MDDCP3ex
substrates	1	M_murein5p5p_e	1	M_h2o_e
products	1	M_ala__D_e	1	M_murein5p4p_e
R_MDDCP4ex
substrates	1	M_murein5p4p_e	1	M_h2o_e
products	1	M_ala__D_e	1	M_murein4p4p_e
R_MDDCP5ex
substrates	1	M_murein5p3p_e	1	M_h2o_e
products	1	M_ala__D_e	1	M_murein4p3p_e
R_ME2
substrates	1	M_mal__L_c	1	M_nadp_c
products	1	M_pyr_c	1	M_nadph_c	1	M_co2_c
R_MECDPDH
substrates	1	h	1	M_2mecdp_c
products	1	M_h2o_c	1	M_h2mb4p_c
R_MECDPDH5
substrates	1	M_2mecdp_c	2	M_flxr_c	1	h
products	1	M_h2mb4p_c	1	M_h2o_c	2	M_flxso_c
R_METAT
substrates	1	M_h2o_c	1	M_atp_c	1	M_met__L_c
products	1	M_ppi_c	1	M_pi_c	1	M_amet_c
R_METDabc
substrates	1	M_met__D_e	1	M_h2o_c	1	M_atp_c
products	1	M_pi_c	1	M_met__D_c	1	M_adp_c	1	h
R_METDabcpp
substrates	1	M_met__D_p	1	M_h2o_c	1	M_atp_c
products	1	M_pi_c	1	M_met__D_c	1	M_adp_c	1	h
R_METS
substrates	1	M_hcys__L_c	1	M_5mthf_c
products	1	h	1	M_met__L_c	1	M_thf_c
R_METSRabc
substrates	1	M_metox__R_e	1	M_h2o_c	1	M_atp_c
products	1	M_pi_c	1	M_adp_c	1	h	1	M_metox__R_c
R_METSabc
substrates	1	M_metox_e	1	M_h2o_c	1	M_atp_c
products	1	M_metox_c	1	M_pi_c	1	M_adp_c	1	h
R_METTRS
substrates	1	M_trnamet_c	1	M_atp_c	1	M_met__L_c
products	1	M_ppi_c	1	M_mettrna_c	1	M_amp_c
R_METabc
substrates	1	M_h2o_c	1	M_met__L_e	1	M_atp_c
products	1	M_adp_c	1	M_pi_c	1	M_met__L_c	1	h
R_METabcpp
substrates	1	M_h2o_c	1	M_atp_c	1	M_met__L_p
products	1	M_adp_c	1	M_pi_c	1	M_met__L_c	1	h
R_MGt2pp
substrates	1	M_h_p	1	M_mg2_p
products	1	h	1	M_mg2_c
R_MHPGLUT
substrates	1	M_hcys__L_c	1	M_mhpglu_c
products	1	M_met__L_c	1	M_hpglu_c
R_MI1PP
substrates	1	M_h2o_c	1	M_mi1p__D_c
products	1	M_inost_c	1	M_pi_c
R_MINCYCtpp
substrates	1	M_h_p	1	M_mincyc_p
products	1	M_mincyc_e	1	h
R_MLDEP1pp
substrates	1	M_murein3px3p_p	1	M_h2o_p
products	1	M_murein3p3p_p
R_MLDEP2pp
substrates	1	M_h2o_p	1	M_murein5px3p_p
products	1	M_murein5p3p_p
R_MLTGY1pp
substrates	1	M_murein4p4p_p
products	2	M_anhgm4p_p
R_MLTGY2pp
substrates	1	M_murein4p3p_p
products	1	M_anhgm3p_p	1	M_anhgm4p_p
R_MLTGY3pp
substrates	1	M_murein3p3p_p
products	2	M_anhgm3p_p
R_MLTGY4pp
substrates	1	M_murein4px4p4p_p
products	1	M_murein4px4p_p	1	M_anhgm4p_p
R_MN2t3pp
substrates	1	M_h_p	1	M_mn2_c
products	1	h	1	M_mn2_p
R_MN2tpp
substrates	1	M_mn2_p
products	1	M_mn2_c
R_MN6PP
substrates	1	M_h2o_c	1	M_man6p_c
products	1	M_pi_c	1	M_man_c
R_MNabc
substrates	1	M_mn2_e	1	M_h2o_c	1	M_atp_c
products	1	M_mn2_c	1	M_pi_c	1	M_adp_c	1	h
R_MOADSUx
substrates	1	M_moadamp_c	1	M_nadh_c	1	M_iscssh_c
products	1	M_moadcosh_c	1	M_iscs_c	1	M_amp_c	1	M_nad_c
R_MOBDabc
substrates	1	M_mobd_e	1	M_h2o_c	1	M_atp_c
products	1	M_mobd_c	1	M_pi_c	1	M_adp_c	1	h
R_MOBDabcpp
substrates	1	M_mobd_p	1	M_h2o_c	1	M_atp_c
products	1	M_mobd_c	1	M_pi_c	1	M_adp_c	1	h
R_MOCOS
substrates	1	M_mobd_c	1	M_mptamp_c	2	h
products	1	M_cu2_c	1	M_h2o_c	1	M_moco_c	1	M_amp_c
R_MOGDS
substrates	1	h	1	M_moco_c	1	M_gtp_c
products	1	M_ppi_c	1	M_mocogdp_c
R_MOHMT
substrates	1	M_h2o_c	1	M_3mob_c	1	M_mlthf_c
products	1	M_2dhp_c	1	M_thf_c
R_MOPSabc
substrates	1	M_h2o_c	1	M_atp_c	1	M_mops_e
products	1	M_adp_c	1	M_pi_c	1	M_mops_c	1	h
R_MPTAT
substrates	1	M_mpt_c	1	h	1	M_atp_c
products	1	M_ppi_c	1	M_mptamp_c
R_MPTG
substrates	2	M_uaagmda_c
products	2	h	2	M_udcpdp_c	1	M_murein5p5p_p
R_MPTG2
substrates	1	M_uaagmda_c	1	M_murein5p5p_p
products	1	h	1	M_udcpdp_c	1	M_murein5p5p5p_p
R_MSAR
substrates	1	M_nadph_c	1	h	1	M_msa_c
products	1	M_nadp_c	1	M_3hpp_c
R_MSO3abc
substrates	1	M_mso3_e	1	M_h2o_c	1	M_atp_c
products	1	M_mso3_c	1	M_pi_c	1	M_adp_c	1	h
R_MTAN
substrates	1	M_h2o_c	1	M_5mta_c
products	1	M_ade_c	1	M_5mtr_c
R_MTHFC
substrates	1	M_h2o_c	1	M_methf_c
products	1	h	1	M_10fthf_c
R_MTHFD
substrates	1	M_mlthf_c	1	M_nadp_c
products	1	M_nadph_c	1	M_methf_c
R_MTRK
substrates	1	M_5mtr_c	1	M_atp_c
products	1	M_adp_c	1	h	1	M_5mdr1p_c
R_NADDP
substrates	1	M_h2o_c	1	M_nad_c
products	2	h	1	M_nmn_c	1	M_amp_c
R_NADK
substrates	1	M_nad_c	1	M_atp_c
products	1	M_adp_c	1	h	1	M_nadp_c
R_NADPC
substrates	1	M_nadp_c
products	1	M_campp_c	1	M_nmn_c
R_NADPHQR2
substrates	1	M_nadph_c	1	h	1	M_q8_c
products	1	M_nadp_c	1	M_q8h2_c
R_NADPHQR3
substrates	1	M_mqn8_c	1	h	1	M_nadph_c
products	1	M_mql8_c	1	M_nadp_c
R_NADPHQR4
substrates	1	M_nadph_c	1	h	1	M_2dmmq8_c
products	1	M_2dmmql8_c	1	M_nadp_c
R_NADS1
substrates	1	M_nh4_c	1	M_atp_c	1	M_dnad_c
products	1	M_ppi_c	1	h	1	M_nad_c	1	M_amp_c
R_NAt3
substrates	1	M_na1_c	1	h_e_
products	1	h	1	M_na1_e
R_NAt3_1
substrates	1	M_na1_c	1	h_e_
products	1	h	1	M_na1_e
R_NAt3pp
substrates	1	M_h_p	1	M_na1_c
products	1	M_na1_p	1	h
R_NDH_1
substrates	1	M_nadph_c	1	M_mqn6_c	3	h
products	1	M_nadp_c	1	M_mql6_c	2	h_e_
R_NDPK1
substrates	1	M_atp_c	1	M_gdp_c
products	1	M_adp_c	1	M_gtp_c
R_NDPK2
substrates	1	M_udp_c	1	M_atp_c
products	1	M_utp_c	1	M_adp_c
R_NDPK3
substrates	1	M_cdp_c	1	M_atp_c
products	1	M_adp_c	1	M_ctp_c
R_NDPK4
substrates	1	M_dtdp_c	1	M_atp_c
products	1	M_adp_c	1	M_dttp_c
R_NDPK5
substrates	1	M_atp_c	1	M_dgdp_c
products	1	M_adp_c	1	M_dgtp_c
R_NDPK6
substrates	1	M_dudp_c	1	M_atp_c
products	1	M_adp_c	1	M_dutp_c
R_NDPK7
substrates	1	M_dcdp_c	1	M_atp_c
products	1	M_adp_c	1	M_dctp_c
R_NDPK8
substrates	1	M_atp_c	1	M_dadp_c
products	1	M_adp_c	1	M_datp_c
R_NH4_t
substrates	1	M_nh4_p
products	1	M_nh4_c
R_NH4tpp
substrates	1	M_nh4_p
products	1	M_nh4_c
R_NHFRBO
substrates	1	h	1	M_nadh_c	2	M_no_c
products	1	M_n2o_c	1	M_h2o_c	1	M_nad_c
R_NI2t3pp
substrates	1	M_h_p	1	M_ni2_c
products	1	h	1	M_ni2_p
R_NI2uabcpp
substrates	1	M_ni2_p	1	M_h2o_c	1	M_atp_c
products	1	M_pi_c	1	M_ni2_c	1	M_adp_c	1	h
R_NIT1b
substrates	4	M_fdxr_42_c	1	M_n2_c	16	M_h2o_c	16	M_atp_c
products	16	M_pi_c	4	M_fdxo_42_c	16	M_adp_c	2	M_nh4_c	6	h	1	h2
R_NMNAT
substrates	1	h	1	M_atp_c	1	M_nmn_c
products	1	M_ppi_c	1	M_nad_c
R_NNAT
substrates	1	M_nicrnt_c	1	h	1	M_atp_c
products	1	M_ppi_c	1	M_dnad_c
R_NNATr
substrates	1	M_nicrnt_c	1	h	1	M_atp_c
products	1	M_ppi_c	1	M_dnad_c
R_NNDPR
substrates	1	M_prpp_c	1	M_quln_c	2	h
products	1	M_ppi_c	1	M_co2_c	1	M_nicrnt_c
R_NO2R
substrates	1	M_no2_p	3	M_mql6_c	2	h
products	2	M_h2o_p	2	h_e_	3	M_mqn6_c	1	M_nh4_p
R_NO2t
substrates	1	M_no2_p
products	1	no2_e_
R_NO3R
substrates	1	M_no3_p	1	M_mql6_c	2	h
products	1	M_h2o_p	2	h_e_	1	M_mqn6_c	1	M_no2_p
R_NO3R1bpp
substrates	1	M_no3_p	1	M_q8h2_c
products	1	M_no2_p	1	M_h2o_p	1	M_q8_c
R_NO3R2bpp
substrates	1	M_mql8_c	1	M_no3_p
products	1	M_mqn8_c	1	M_h2o_p	1	M_no2_p
R_NO3t
substrates	1	M_no3_p
products	1	M_no3_e
R_NOVBCNtpp
substrates	1	M_h_p	1	M_novbcn_p
products	1	M_novbcn_e	1	h
R_NTP1
substrates	1	M_h2o_c	1	M_atp_c
products	1	M_pi_c	1	h	1	M_adp_c
R_NTPP10
substrates	1	M_h2o_c	1	M_ditp_c
products	1	M_ppi_c	1	h	1	M_dimp_c
R_NTPP11
substrates	1	M_h2o_c	1	M_xtp_c
products	1	M_ppi_c	1	M_xmp_c	1	h
R_NTPP9
substrates	1	M_h2o_c	1	M_itp_c
products	1	M_ppi_c	1	h	1	M_imp_c
R_NTRIR3pp
substrates	1	M_no2_p	2	M_h_p	3	M_q8h2_c
products	1	M_nh4_p	3	M_q8_c	2	M_h2o_p
R_NTRIR4pp
substrates	3	M_mql8_c	1	M_no2_p	2	M_h_p
products	3	M_mqn8_c	1	M_nh4_p	2	M_h2o_p
R_OAAt2_2pp
substrates	2	M_h_p	1	M_oaa_p
products	2	h	1	M_oaa_c
R_OCBT_1
substrates	1	M_cbp_c	1	M_orn_c
products	1	M_citr__L_c	1	h	1	M_pi_c
R_OCDCAtexi
substrates	1	M_ocdca_e
products	1	M_ocdca_p
R_OCDCEAtexi
substrates	1	M_ocdcea_e
products	1	M_ocdcea_p
R_OCTDPS
substrates	1	M_frdp_c	5	M_ipdp_c
products	5	M_ppi_c	1	M_octdp_c
R_OHPHM6n
substrates	1	M_amet_n	1	M_2ohph_5_n
products	1	M_ahcys_n	1	M_2omph_5_n	1	M_h_n
R_OMBZLM
substrates	1	M_2ombzl_c	1	M_amet_c
products	1	M_ahcys_c	1	h	1	M_2ommbl_c
R_OMCDC
substrates	1	M_3c4mop_c	1	h
products	1	M_co2_c	1	M_4mop_c
R_OMPDC
substrates	1	h	1	M_orot5p_c
products	1	M_co2_c	1	M_ump_c
R_OOR3
substrates	1	M_fdxox_c	1	M_akg_c	1	h	1	M_coa_c
products	1	M_co2_c	1	M_succoa_c	1	M_fdxrd_c
R_OPHBDC
substrates	1	h	1	M_3ophb_c
products	1	M_2oph_c	1	M_co2_c
R_OPHHX
substrates	0.5	M_o2_c	1	M_2oph_c
products	1	M_2ohph_c
R_ORNTAC
substrates	1	M_acorn_c	1	M_glu__L_c
products	1	M_acglu_c	1	M_orn_c
R_OROTt2_2pp
substrates	2	M_h_p	1	M_orot_p
products	1	M_orot_c	2	h
R_ORPT
substrates	1	M_ppi_c	1	M_orot5p_c
products	1	M_orot_c	1	M_prpp_c
R_P5CR
substrates	1	M_1pyr5c_c	2	h	1	M_nadph_c
products	1	M_pro__L_c	1	M_nadp_c
R_PACCOAL
substrates	1	M_pac_c	1	M_atp_c	1	M_coa_c
products	1	M_ppi_c	1	M_phaccoa_c	1	M_amp_c
R_PACCOAL2
substrates	1	M_4hphac_c	1	M_atp_c	1	M_coa_c
products	1	M_ppi_c	1	M_hphaccoa_c	1	M_amp_c
R_PACCOAL3
substrates	1	M_ind3ac_c	1	M_atp_c	1	M_coa_c
products	1	M_ppi_c	1	M_indaccoa_c	1	M_amp_c
R_PAPPT3
substrates	1	M_udcpp_c	1	M_ugmda_c
products	1	M_ump_c	1	M_uagmda_c
R_PAPR
substrates	1	M_paps_c	1	M_trdrd_c
products	1	M_so3_c	2	h	1	M_trdox_c	1	M_pap_c
R_PASYN_HP
substrates	1	M_glyc3p_c	1	M_myrsACP_c	1	M_c190cACP_c
products	1	M_pa_Hp_c	2	M_ACP_c
R_PC
substrates	1	M_pyr_c	1	M_atp_c	1	M_hco3_c
products	1	M_oaa_c	1	h	1	M_adp_c	1	M_pi_c
R_PDH2
substrates	1	M_pyr_c	1	M_coa_c	1	h	1	M_fmn_c
products	1	M_accoa_c	1	M_fmnh2_c	1	M_co2_c
R_PDX5PS
substrates	1	M_phthr_c	1	M_dxyl5p_c	1	M_nad_c
products	1	M_co2_c	1	M_pi_c	1	M_nadh_c	1	M_pdx5p_c	2	M_h2o_c	1	h
R_PETNT161pp
substrates	1	M_lipa_p	1	M_pe161_p
products	1	M_enlipa_p	1	M_12dgr161_p
R_PETNT181pp
substrates	1	M_lipa_p	1	M_pe181_p
products	1	M_enlipa_p	1	M_12dgr181_p
R_PFK
substrates	1	M_atp_c	1	M_f6p_c
products	1	M_adp_c	1	h	1	M_fdp_c
R_PFO
substrates	1	M_accoa_c	1	M_co2_c	1	M_mql6_c
products	1	M_pyr_c	1	h	1	M_coa_c	1	M_mqn6_c
R_PGAMT
substrates	1	M_gam1p_c
products	1	M_gam6p_c
R_PGCD
substrates	1	M_nad_c	1	M_3pg_c
products	1	h	1	M_nadh_c	1	M_3php_c
R_PGI
substrates	1	M_g6p_c
products	1	M_f6p_c
R_PGK
substrates	1	M_atp_c	1	M_3pg_c
products	1	M_13dpg_c	1	M_adp_c
R_PGM
substrates	1	M_2pg_c
products	1	M_3pg_c
R_PGPP_HP
substrates	1	M_h2o_c	1	M_pgp_HP_c
products	1	M_pg_HP_c	1	M_pi_c
R_PGSA_HP
substrates	1	M_glyc3p_c	1	M_cdpdag_HP_c
products	1	h	1	M_pgp_HP_c	1	M_cmp_c
R_PHETA1
substrates	1	M_akg_c	1	M_phe__L_c
products	1	M_glu__L_c	1	M_phpyr_c
R_PIabc
substrates	1	M_pi_e	1	M_h2o_c	1	M_atp_c
products	2	M_pi_c	1	M_adp_c	1	h
R_PIt2r
substrates	1	h_e_	1	M_pi_e
products	1	M_pi_c	1	h
R_PIt7
substrates	1	M_pi_e	3	M_na1_e
products	3	M_na1_c	1	M_pi_c
R_PLIPA1A120pp
substrates	1	M_pa120_p	1	M_h2o_p
products	1	M_2ddecg3p_p	1	M_ddca_p
R_PLIPA1A140pp
substrates	1	M_h2o_p	1	M_pa140_p
products	1	M_ttdca_p	1	M_2tdecg3p_p
R_PLIPA1A141pp
substrates	1	M_h2o_p	1	M_pa141_p
products	1	M_2tdec7eg3p_p	1	M_ttdcea_p
R_PLIPA1A160pp
substrates	1	M_h2o_p	1	M_pa160_p
products	1	M_hdca_p	1	M_2hdecg3p_p
R_PLIPA1A161pp
substrates	1	M_h2o_p	1	M_pa161_p
products	1	M_2hdec9eg3p_p	1	M_hdcea_p
R_PLIPA1A180pp
substrates	1	M_pa180_p	1	M_h2o_p
products	1	M_ocdca_p	1	M_2odecg3p_p
R_PLIPA1A181pp
substrates	1	M_pa181_p	1	M_h2o_p
products	1	M_ocdcea_p	1	M_2odec11eg3p_p
R_PLIPA1E120pp
substrates	1	M_h2o_p	1	M_pe120_p
products	1	M_h_p	1	M_ddca_p	1	M_2agpe120_p
R_PLIPA1E140pp
substrates	1	M_pe140_p	1	M_h2o_p
products	1	M_h_p	1	M_2agpe140_p	1	M_ttdca_p
R_PLIPA1E141pp
substrates	1	M_h2o_p	1	M_pe141_p
products	1	M_2agpe141_p	1	M_h_p	1	M_ttdcea_p
R_PLIPA1E160pp
substrates	1	M_pe160_p	1	M_h2o_p
products	1	M_h_p	1	M_2agpe160_p	1	M_hdca_p
R_PLIPA1E161pp
substrates	1	M_pe161_p	1	M_h2o_p
products	1	M_h_p	1	M_2agpe161_p	1	M_hdcea_p
R_PLIPA1E180pp
substrates	1	M_h2o_p	1	M_pe180_p
products	1	M_h_p	1	M_ocdca_p	1	M_2agpe180_p
R_PLIPA1E181pp
substrates	1	M_h2o_p	1	M_pe181_p
products	1	M_h_p	1	M_ocdcea_p	1	M_2agpe181_p
R_PLIPA1G120pp
substrates	1	M_pg120_p	1	M_h2o_p
products	1	M_h_p	1	M_2agpg120_p	1	M_ddca_p
R_PLIPA1G140pp
substrates	1	M_h2o_p	1	M_pg140_p
products	1	M_h_p	1	M_ttdca_p	1	M_2agpg140_p
R_PLIPA1G141pp
substrates	1	M_h2o_p	1	M_pg141_p
products	1	M_h_p	1	M_2agpg141_p	1	M_ttdcea_p
R_PLIPA1G160pp
substrates	1	M_h2o_p	1	M_pg160_p
products	1	M_h_p	1	M_hdca_p	1	M_2agpg160_p
R_PLIPA1G161pp
substrates	1	M_h2o_p	1	M_pg161_p
products	1	M_h_p	1	M_2agpg161_p	1	M_hdcea_p
R_PLIPA1G180pp
substrates	1	M_pg180_p	1	M_h2o_p
products	1	M_h_p	1	M_ocdca_p	1	M_2agpg180_p
R_PLIPA1G181pp
substrates	1	M_pg181_p	1	M_h2o_p
products	1	M_h_p	1	M_2agpg181_p	1	M_ocdcea_p
R_PLIPA2A120pp
substrates	1	M_pa120_p	1	M_h2o_p
products	1	M_h_p	1	M_1ddecg3p_p	1	M_ddca_p
R_PLIPA2A140pp
substrates	1	M_h2o_p	1	M_pa140_p
products	1	M_h_p	1	M_ttdca_p	1	M_1tdecg3p_p
R_PLIPA2A141pp
substrates	1	M_h2o_p	1	M_pa141_p
products	1	M_h_p	1	M_1tdec7eg3p_p	1	M_ttdcea_p
R_PLIPA2A160pp
substrates	1	M_h2o_p	1	M_pa160_p
products	1	M_1hdecg3p_p	1	M_h_p	1	M_hdca_p
R_PLIPA2A161pp
substrates	1	M_h2o_p	1	M_pa161_p
products	1	M_1hdec9eg3p_p	1	M_h_p	1	M_hdcea_p
R_PLIPA2A180pp
substrates	1	M_pa180_p	1	M_h2o_p
products	1	M_h_p	1	M_ocdca_p	1	M_1odecg3p_p
R_PLIPA2A181pp
substrates	1	M_pa181_p	1	M_h2o_p
products	1	M_h_p	1	M_ocdcea_p	1	M_1odec11eg3p_p
R_PLIPA2E120pp
substrates	1	M_h2o_p	1	M_pe120_p
products	1	M_h_p	1	M_1agpe120_p	1	M_ddca_p
R_PLIPA2E140pp
substrates	1	M_pe140_p	1	M_h2o_p
products	1	M_1agpe140_p	1	M_h_p	1	M_ttdca_p
R_PLIPA2E141pp
substrates	1	M_h2o_p	1	M_pe141_p
products	1	M_h_p	1	M_1agpe141_p	1	M_ttdcea_p
R_PLIPA2E160pp
substrates	1	M_pe160_p	1	M_h2o_p
products	1	M_h_p	1	M_1agpe160_p	1	M_hdca_p
R_PLIPA2E161pp
substrates	1	M_pe161_p	1	M_h2o_p
products	1	M_h_p	1	M_hdcea_p	1	M_1agpe161_p
R_PLIPA2E180pp
substrates	1	M_h2o_p	1	M_pe180_p
products	1	M_h_p	1	M_ocdca_p	1	M_1agpe180_p
R_PLIPA2E181pp
substrates	1	M_h2o_p	1	M_pe181_p
products	1	M_h_p	1	M_ocdcea_p	1	M_1agpe181_p
R_PLIPA2G120pp
substrates	1	M_pg120_p	1	M_h2o_p
products	1	M_1agpg120_p	1	M_h_p	1	M_ddca_p
R_PLIPA2G140pp
substrates	1	M_h2o_p	1	M_pg140_p
products	1	M_h_p	1	M_ttdca_p	1	M_1agpg140_p
R_PLIPA2G141pp
substrates	1	M_h2o_p	1	M_pg141_p
products	1	M_h_p	1	M_1agpg141_p	1	M_ttdcea_p
R_PLIPA2G160pp
substrates	1	M_h2o_p	1	M_pg160_p
products	1	M_h_p	1	M_hdca_p	1	M_1agpg160_p
R_PLIPA2G161pp
substrates	1	M_h2o_p	1	M_pg161_p
products	1	M_h_p	1	M_1agpg161_p	1	M_hdcea_p
R_PLIPA2G180pp
substrates	1	M_pg180_p	1	M_h2o_p
products	1	M_h_p	1	M_ocdca_p	1	M_1agpg180_p
R_PLIPA2G181pp
substrates	1	M_pg181_p	1	M_h2o_p
products	1	M_h_p	1	M_ocdcea_p	1	M_1agpg181_p
R_PMANM
substrates	1	M_man1p_c
products	1	M_man6p_c
R_PMPK
substrates	1	M_atp_c	1	M_4ampm_c
products	1	M_adp_c	1	M_2mahmp_c
R_POAACR
substrates	1	M_poaac_c	1	M_nadh_c
products	1	M_h2o_c	1	M_nad_c	1	M_3amac_c
R_POR5
substrates	1	M_pyr_c	1	M_coa_c	2	M_flxso_c
products	1	M_accoa_c	1	M_co2_c	2	M_flxr_c	1	h
R_PPA
substrates	1	M_h2o_c	1	M_ppi_c
products	1	h	2	M_pi_c
R_PPAAFDOR
substrates	1	M_ppal_c	1	M_h2o_c	1	M_fdxo_42_c
products	1	M_fdxr_42_c	1	M_ppa_c	3	h
R_PPBNGS
substrates	2	M_5aop_c
products	2	M_h2o_c	1	h	1	M_ppbng_c
R_PPGPPDP
substrates	1	M_h2o_c	1	M_ppgpp_c
products	1	M_ppi_c	1	M_gdp_c
R_PPIK
substrates	1	M_ppi_c	1	M_atp_c
products	1	M_adp_c	1	M_pppi_c
R_PPIabc
substrates	1	M_ppi_e	1	M_h2o_c	1	M_atp_c
products	1	M_ppi_c	1	M_pi_c	1	M_adp_c	1	h
R_PPND
substrates	1	M_pphn_c	1	M_nad_c
products	1	M_co2_c	1	M_34hpp_c	1	M_nadh_c
R_PPNDH
substrates	1	h	1	M_pphn_c
products	1	M_h2o_c	1	M_co2_c	1	M_phpyr_c
R_PPPGO
substrates	1	M_pppg9_c	1.5	M_o2_c
products	3	M_h2o_c	1	M_ppp9_c
R_PPPNt2rpp
substrates	1	M_h_p	1	M_pppn_p
products	1	h	1	M_pppn_c
R_PPS
substrates	1	M_pyr_c	1	M_h2o_c	1	M_atp_c
products	1	M_pi_c	1	M_pep_c	2	h	1	M_amp_c
R_PPTGS
substrates	1	M_uaagmda_c
products	1	M_peptido_EC_c	1	h	1	M_udcpdp_c
R_PPTGS_TB1
substrates	1	M_uaaAgla_c
products	1	h	1	M_peptido_TB1_c	1	M_udcpdp_c
R_PPTGS_TB2
substrates	1	M_uaaGgla_c
products	1	M_udcpdp_c	1	h	1	M_peptido_TB2_c
R_PRAGSr
substrates	1	M_pram_c	1	M_gly_c	1	M_atp_c
products	1	M_pi_c	1	M_gar_c	1	M_adp_c	1	h
R_PRAI
substrates	1	M_pran_c
products	1	M_2cpr5p_c
R_PRAIS_1
substrates	1	M_fpram_c	1	M_atp_c
products	1	M_pi_c	1	M_adp_c	1	h	1	M_air_c
R_PRAIi
substrates	1	M_pran_c
products	1	M_2cpr5p_c
R_PRAMPC_1
substrates	1	M_h2o_c	1	h	1	M_prbamp_c
products	1	M_prfp_c
R_PRASCSi
substrates	1	M_5aizc_c	1	M_asp__L_c	1	M_atp_c
products	1	M_25aics_c	1	M_pi_c	1	M_adp_c	1	h
R_PRATPP
substrates	1	M_h2o_c	1	M_prbatp_c
products	1	M_ppi_c	1	h	1	M_prbamp_c
R_PRFGS_1
substrates	1	M_gln__L_c	1	M_fgam_c	1	M_h2o_c	1	M_atp_c
products	1	M_glu__L_c	1	M_pi_c	1	M_adp_c	1	M_fpram_c	2	h
R_PRMICI
substrates	1	M_prfp_c
products	1	M_prlp_c
R_PROLPPGT160
substrates	1	M_pg160_c	1	M_prolpp_c
products	1	M_glyceryl_prolpp_c	1	M_2agpg160_c
R_PROTRS
substrates	1	M_pro__L_c	1	M_trnapro_c	1	M_atp_c
products	1	M_ppi_c	1	M_protrna_c	1	M_amp_c
R_PROt4r
substrates	1	M_pro__L_e	1	M_na1_e
products	1	M_pro__L_c	1	M_na1_c
R_PRPPS
substrates	1	M_r5p_c	1	M_atp_c
products	1	M_prpp_c	1	h	1	M_amp_c
R_PSCVT
substrates	1	M_pep_c	1	M_skm5p_c
products	1	M_3psme_c	1	M_pi_c
R_PSD_HP
substrates	1	h	1	M_ps_HP_c
products	1	M_co2_c	1	M_pe_HP_c
R_PSERT
substrates	1	M_glu__L_c	1	M_3php_c
products	1	M_pser__L_c	1	M_akg_c
R_PSP_L
substrates	1	M_h2o_c	1	M_pser__L_c
products	1	M_ser__L_c	1	M_pi_c
R_PSSA_HP
substrates	1	M_ser__L_c	1	M_cdpdag_HP_c
products	1	M_ps_HP_c	1	h	1	M_cmp_c
R_PTPATi
substrates	1	h	1	M_atp_c	1	M_pan4p_c
products	1	M_ppi_c	1	M_dpcoa_c
R_PTRCTA
substrates	1	M_akg_c	1	M_ptrc_c
products	1	M_glu__L_c	1	M_4abutn_c
R_PTRCabc
substrates	1	M_h2o_c	1	M_ptrc_e	1	M_atp_c
products	1	M_adp_c	1	M_pi_c	1	h	1	M_ptrc_c
R_PZS
substrates	1	M_gtp_c
products	1	M_ppi_c	1	M_PreZ_c
R_QULNS
substrates	1	M_dhap_c	1	M_iasp_c
products	2	M_h2o_c	1	M_pi_c	1	M_quln_c
R_RBFSa
substrates	1	M_db4p_c	1	M_4r5au_c
products	2	M_h2o_c	1	M_dmlz_c	1	M_pi_c
R_RBFSb
substrates	2	M_dmlz_c
products	1	M_4r5au_c	1	M_ribflv_c
R_RFAMPtpp
substrates	1	M_h_p	1	M_rfamp_p
products	1	h	1	M_rfamp_e
R_RFA_HP
substrates	1	M_adphep7p__LD_c	1	M_adphep__LD_c	1	M_adphep__DD_c	1	M_kdolipid4_HP_c	1	M_udpgal_c	2	M_udpg_c
products	3	M_udp_c	3	M_adp_c	1	M_core_lps_hp_c
R_RHCCE
substrates	1	M_rhcys_c
products	1	M_dhptd_c	1	M_hcys__L_c
R_RNDR1
substrates	1	M_trdrd_c	1	M_adp_c
products	1	M_h2o_c	1	M_trdox_c	1	M_dadp_c
R_RNDR2
substrates	1	M_trdrd_c	1	M_gdp_c
products	1	M_h2o_c	1	M_trdox_c	1	M_dgdp_c
R_RNDR3
substrates	1	M_cdp_c	1	M_trdrd_c
products	1	M_h2o_c	1	M_dcdp_c	1	M_trdox_c
R_RNDR4
substrates	1	M_udp_c	1	M_trdrd_c
products	1	M_h2o_c	1	M_trdox_c	1	M_dudp_c
R_RNTR1c
substrates	1	M_fldrd_c	1	M_atp_c
products	1	M_h2o_c	1	M_fldox_c	1	M_datp_c
R_RNTR1c2
substrates	2	M_flxr_c	2	h	1	M_atp_c
products	1	M_datp_c	1	M_h2o_c	2	M_flxso_c
R_RNTR2c
substrates	1	M_fldrd_c	1	M_gtp_c
products	1	M_h2o_c	1	M_fldox_c	1	M_dgtp_c
R_RNTR2c2
substrates	2	M_flxr_c	2	h	1	M_gtp_c
products	1	M_dgtp_c	1	M_h2o_c	2	M_flxso_c
R_RNTR3c
substrates	1	M_ctp_c	1	M_fldrd_c
products	1	M_h2o_c	1	M_dctp_c	1	M_fldox_c
R_RNTR3c2
substrates	1	M_ctp_c	2	M_flxr_c	2	h
products	1	M_h2o_c	1	M_dctp_c	2	M_flxso_c
R_RNTR4
substrates	1	M_utp_c	1	M_trdrd_c
products	1	M_h2o_c	1	M_dutp_c	1	M_trdox_c
R_RNTR4c
substrates	1	M_utp_c	1	M_fldrd_c
products	1	M_h2o_c	1	M_fldox_c	1	M_dutp_c
R_RPE
substrates	1	M_ru5p__D_c
products	1	M_xu5p__D_c
R_RPI
substrates	1	M_r5p_c
products	1	M_ru5p__D_c
R_S7PI
substrates	1	M_s7p_c
products	1	M_gmhep7p_c
R_SADT1
substrates	1	h	1	M_atp_c	1	M_so4_c
products	1	M_ppi_c	1	M_aps_c
R_SALCHS4FEtonex
substrates	1	M_h_p	1	M_salchs4fe_e
products	1	h	1	M_salchs4fe_p
R_SDPDS
substrates	1	M_h2o_c	1	M_sl26da_c
products	1	M_succ_c	1	M_26dap__LL_c
R_SDPTA
substrates	1	M_sl26da_c	1	M_akg_c
products	1	M_glu__L_c	1	M_sl2a6o_c
R_SELCYSLY3
substrates	1	M_nadph_c	1	M_selcys_c
products	1	M_seln_c	1	M_nadp_c	1	M_ala__L_c
R_SELNPS
substrates	1	M_seln_c	1	M_h2o_c	1	M_atp_c
products	1	M_pi_c	1	M_selnp_c	1	M_amp_c
R_SELR
substrates	1	M_mql8_c	1	M_sel_c
products	1	M_mqn8_c	1	M_slnt_c	1	M_h2o_c
R_SERAT
substrates	1	M_accoa_c	1	M_ser__L_c
products	1	M_acser_c	1	M_coa_c
R_SERTRS
substrates	1	M_ser__L_c	1	M_atp_c	1	M_trnaser_c
products	1	M_ppi_c	1	M_sertrna_c	1	M_amp_c
R_SERTRS2
substrates	1	M_ser__L_c	1	M_trnasecys_c	1	M_atp_c
products	1	M_ppi_c	1	M_sertrna_sec_c	1	M_amp_c
R_SHCHD2
substrates	1	M_nad_c	1	M_dscl_c
products	1	h	1	M_nadh_c	1	M_scl_c
R_SHCHF
substrates	1	M_fe2_c	1	M_scl_c
products	3	h	1	M_sheme_c
R_SHK3Dr
substrates	1	M_nadph_c	1	h	1	M_3dhsk_c
products	1	M_nadp_c	1	M_skm_c
R_SHKK
substrates	1	M_atp_c	1	M_skm_c
products	1	M_adp_c	1	h	1	M_skm5p_c
R_SLCYSS
substrates	1	M_tsul_c	1	M_acser_c
products	1	ac	1	M_slcys_c
R_SO4t2
substrates	1	h_e_	1	M_so4_e
[truncated: 313 more rows]

## Sheet: network_metab
C00001
R00143	R02451	R05185	R05712	R01082	R00798	R00790	R00025
C00002
R02451	R05185	R00344	R00405
C00003
R00093	R00143	R00342
C00004
R00093	R00143	R00342
C00005
R00134	R10116
C00006
R00134	R10116
C00007
R00025
C00008
R02451	R05185	R00344	R00405
C00009
R02451	R05185	R00344	R00405
C00010
R00405
C00011
R04985	R00134
C00014
R00143	R05185	R05712	R00790
C00019
R08769	R03231
C00021
R08769
C00022
R00344
C00025
R00093
C00026
R00093
C00028
R00798
C00030
R00798
C00036
R00342	R00344
C00042
R02164	R00405
C00058
R00134
C00061
R00025
C00064
R00093
C00080
R00093	R00143	R00342	R05185	R00134	R10116	R05712	R00790
C00084
R00025
C00088
R05712	R00798	R00790	R00025
C00091
R00405
C00122
R02164	R01082
C00125
R05712
C00126
R05712
C00138
R02451	R05185	R00790
C00139
R02451	R05185	R00790
C00149
R00342	R01082
C00192
R00143
C00244
R00798
C00282
R05185
C00288
R00344
C00512
R02451
C00697
R05185
C01037
R03231
C01092
R03231
C01847
R00025
C04425
R03231
C05807
R04985
C05848
R04985
C06322
R02451
C15602
R02164
C15603
R02164
C17551
R08769
C17552
R08769
C18091
R00025
C20372
R10116
C20373
R10116
M_10fthf_c
R_GARFT	R_AICART	R_FTHFD	R_FMETTRS_1	R_MTHFC
M_12dgr120_c
R_DAGK120
M_12dgr140_c
R_DAGK140
M_12dgr141_c
R_DAGK141
M_12dgr160_c
R_DAGK160
M_12dgr161_c
R_DAGK161
M_12dgr161_p
R_PETNT161pp
M_12dgr180_c
R_DAGK180
M_12dgr181_c
R_DAGK181
M_12dgr181_p
R_PETNT181pp
M_13dpg_c
R_PGK	R_GAPD
M_1agpe120_p
R_PLIPA2E120pp
M_1agpe140_p
R_PLIPA2E140pp
M_1agpe141_p
R_PLIPA2E141pp
M_1agpe160_p
R_PLIPA2E160pp
M_1agpe161_p
R_PLIPA2E161pp
M_1agpe180_p
R_PLIPA2E180pp
M_1agpe181_p
R_PLIPA2E181pp
M_1agpg120_p
R_PLIPA2G120pp
M_1agpg140_p
R_PLIPA2G140pp
M_1agpg141_p
R_PLIPA2G141pp
M_1agpg160_p
R_PLIPA2G160pp
M_1agpg161_p
R_PLIPA2G161pp
M_1agpg180_p
R_PLIPA2G180pp
M_1agpg181_p
R_PLIPA2G181pp
M_1ddecg3p_c
R_G3PAT120
M_1ddecg3p_p
R_PLIPA2A120pp
M_1hdec9eg3p_c
R_G3PAT161
M_1hdec9eg3p_p
R_PLIPA2A161pp
M_1hdecg3p_c
R_G3PAT160
M_1hdecg3p_p
R_PLIPA2A160pp
M_1odec11eg3p_c
R_G3PAT181
M_1odec11eg3p_p
R_PLIPA2A181pp
M_1odecg3p_c
R_G3PAT180
M_1odecg3p_p
R_PLIPA2A180pp
M_1p3h5c_c
R_HPROa
M_1pyr5c_c
R_P5CR
M_1tdec7eg3p_p
R_PLIPA2A141pp
M_1tdecg3p_c
R_G3PAT140
M_1tdecg3p_p
R_PLIPA2A140pp
M_23dhdp_c
R_DHDPRy	R_DHDPS
M_23dhmp_c
R_DHAD2	R_KARA2i
M_25aics_c
R_ADSL2r	R_PRASCSi
M_25dhpp_c
R_DHPPDA
M_26dap__M_c
R_DAPabcpp	R_DAPDC	R_DAPE
M_26dap__M_p
R_DAPabcpp
M_2aeppn_c
R_AEPabc
M_2aeppn_e
R_AEPabc
M_2agpe120_p
R_PLIPA1E120pp
M_2agpe140_p
R_PLIPA1E140pp
M_2agpe141_p
R_PLIPA1E141pp
M_2agpe160_p
R_PLIPA1E160pp
M_2agpe161_p
R_PLIPA1E161pp
M_2agpe180_p
R_PLIPA1E180pp
M_2agpe181_p
R_PLIPA1E181pp
M_2agpg120_p
R_PLIPA1G120pp
M_2agpg140_p
R_PLIPA1G140pp
M_2agpg141_p
R_PLIPA1G141pp
M_2agpg160_c
R_PROLPPGT160
M_2agpg160_p
R_PLIPA1G160pp
M_2agpg161_p
R_PLIPA1G161pp
M_2agpg180_p
R_PLIPA1G180pp
M_2agpg181_p
R_PLIPA1G181pp
M_2ahhmd_c
R_HPPK	R_FOLD3
M_2ahhmp_c
R_HPPK	R_DHPS
M_23dhmb_c
R_DHAD1	R_KARA1i
M_2amsa_c
R_DSERDHr	R_LSERDHr
M_2obut_c
R_ACHBS	R_THRD_L
M_2ahbut_c
R_ACHBS	R_KARA2i
M_2aobut_c
R_ATHRDHr
M_2cpr5p_c
R_IGPS	R_PRAI	R_PRAIi
M_2dda7p_c
R_DHQS	R_DDPA
M_2ddecg3p_p
R_PLIPA1A120pp
M_2dhp_c
R_MOHMT
M_2dmmq6_c
R_AMMQT6
M_26dap__LL_c
R_SDPDS	R_DAPE
M_2dmmq8_c
R_TETDHpp2	R_DMSOR2	R_TSULDHpp2	R_TMAOR2pp	R_NADPHQR4	R_TMAOR2
M_2dmmql8_c
R_TETDHpp2	R_DMSOR2	R_TSULDHpp2	R_TMAOR2pp	R_NADPHQR4	R_TMAOR2
M_2fe1s_c
R_I2FE2SR
M_2hdec9eg3p_p
R_PLIPA1A161pp
M_2hdecg3p_p
R_PLIPA1A160pp
M_2ippm_c
R_IPPMIa	R_IPPMIb
M_2kmb_c
R_UNK5
M_2m3osuc_c
R_3MMD
M_2mahmp_c
R_TMPPP	R_PMPK
M_2me4p_c
R_DXPRIi
M_2mecdp_c
R_MECDPDH5	R_MECDPDH
M_2obut_m
R_THRD_Lm
M_2odec11eg3p_p
R_PLIPA1A181pp
M_2odecg3p_p
R_PLIPA1A180pp
M_2ohph_5_n
R_OHPHM6n
M_2ohph_c
R_OPHHX
M_2ombzl_c
R_OMBZLM
M_2ommbl_c
R_OMBZLM
M_2omph_5_n
R_OHPHM6n
M_2oph_c
R_OPHBDC	R_OPHHX
M_2p4c2me_c
R_CDPMEK
M_2pg_c
R_ENO	R_PGM
M_2tdec7eg3p_p
R_PLIPA1A141pp
M_2tdecg3p_p
R_PLIPA1A140pp
M_34hpp_c
R_IOR3b	R_TYRTA	R_TYRTAi	R_PPND
M_3amac_c
R_POAACR
M_3c2hmp_c
R_IPMD	R_IPPMIa
M_3c3hmp_c
R_IPPMIb	R_IPPS
M_3c4mop_c
R_IPMD	R_OMCDC
M_3dhq_c
R_DHQD	R_DHQS
M_3dhsk_c
R_SHK3Dr	R_DHQD
M_3hoctaACP_c
R_KAS_HP2
M_3hpp_c
R_MSAR
M_3ig3p_c
R_IGPS	R_TRPS3	R_TRPS1
M_3mb2coa_c
R_MBCOAi
M_3mob_c
R_VALTA	R_MOHMT	R_IPPS	R_DHAD1
M_3mop_c
R_ILETA	R_DHAD2
M_3ophb_c
R_HBZOPT	R_OPHBDC
M_3pg_c
R_PGK	R_PGM	R_PGCD
M_3php_c
R_PSERT	R_PGCD
M_3psme_c
R_CHORS	R_PSCVT
M_4abut_c
R_GLUDC	R_ABTA
M_4abutn_c
R_PTRCTA
M_4abz_c
R_ADCL	R_FOLD3	R_DHPS
M_4adcho_c
R_ADCL
M_4ahmmp_c
R_HMPK2	R_HMPK3	R_HMPK1	R_HMPK4
M_4ampm_c
R_HMPK2	R_HMPK3	R_HMPK1	R_HMPK4	R_PMPK
M_4c2me_c
R_CDPMEK
M_4h2oglt_c
R_EHGLAT
M_4hba_c
R_THZSN	R_THZPSN
M_4hbz_c
R_HBZOPT
M_4hphac_c
R_PACCOAL2
M_4hpro__LT_c
R_HPROa
M_4mhetz_c
R_THZSN
M_4mop_c
R_LEUTAi	R_OMCDC
M_4mpetz_c
R_TMPPP	R_THZPSN3	R_THZPSN
M_4pasp_c
R_ASPK	R_ASAD
M_4r5au_c
R_RBFSb	R_RBFSa
M_5aizc_c
R_PRASCSi	R_AIRC3
M_5aop_c
R_PPBNGS	R_G1SATi
M_5aprbu_c
R_APRAUR
M_5apru_c
R_APRAUR	R_DHPPDA
M_5caiz_c
R_AIRC2	R_AIRC3
M_5mdr1p_c
R_MTRK
M_5mta_c
R_SPMS	R_MTAN	R_SPRMS
M_5mthf_c
R_METS
M_5mtr_c
R_MTRK	R_MTAN
M_5pg35pg_c
R_CDGUNPD
M_6pgg_c
R_CELBpts
M_8aonn_c
R_AOXSr
M_ACP_c
R_G3PAT120	R_EDTXS1	R_EDTXS1N	R_KAS_HP2	R_G3PAT161	R_C160SN	R_C181SN	R_G3PAT160	R_C140SN	R_C180SN	R_PASYN_HP	R_G3PAT140	R_G3PAT180	R_MCOATA	R_G3PAT181
M_Ac1PIM1_c
R_G16MTM2
M_Ac1PIM2_c
R_G16MTM2
M_CPS_LPL2_c
R_CPSS_LPL2
M_CPS_LPL_c
R_CPSS_LPL
M_LalaDgluMdapDala_c
R_4PEPTabcpp
M_LalaDgluMdapDala_p
R_4PEPTabcpp
M_LalaDgluMdap_c
R_3PEPTabcpp
M_LalaDgluMdap_p
R_3PEPTabcpp
M_Lcyst_c
R_LCYSTabc
M_Lcyst_e
R_LCYSTabc
M_N1aspmd_c
R_SPMDAT1
M_PreZ_c
R_PZS
ac
R_ACAFDOR	R_UHGADA_HP	R_ACt4pp	R_AHSERL4	R_AHSERL3	R_SLCYSS	R_ACS	R_CYSS_2	ACt6
ac_e_
R_EX_ac_LPAREN_e_RPAREN_	ACt6
ac_b
R_EX_ac_LPAREN_e_RPAREN_
M_ac_p
R_ACt4pp
M_acald_c
R_ACAFDOR
M_acamoxm_c
R_APATi
M_accoa_c
R_ACCOACr	R_HCITS	R_PDH2	R_APATi	R_POR5	R_MALTATr	R_HSERTA	R_SERAT	R_ACS	R_CS	R_G1PACT	R_SPMDAT1	R_SPMDAT2	R_CITMS	R_PFO	R_IPPS
M_acg5p_c
R_AGPR	R_ACGK
M_acg5sa_c
R_AGPR	R_ACOTA
M_acgam1p_c
R_G1PACT	R_UAGDP
M_acglu_c
R_ACGK	R_ORNTAC
M_achms_c
R_HSERTA
M_acmalt_c
R_MALTATr
M_acmam_c
R_AMAA
M_acmama_c
R_AMAA
M_acmana_c
R_ACNPLYS
M_acnam_c
R_ACNPLYS
M_acser_c
R_AHSERL4	R_AHSERL3	R_SLCYSS	R_SERAT	R_CYSS_2
M_actACP_c
R_C160SN	R_C181SN	R_C140SN	R_C180SN
M_actn__R_c
R_ACTNabc1	R_ACTNabc
M_actn__R_e
R_ACTNabc1	R_ACTNabc
M_ade_c
R_ADEt2rpp	R_ADD	R_ADPT	R_MTAN	R_AHCYSNS
M_ade_p
R_ADEt2rpp
M_adn_c
R_ADA
M_adocbl_e
R_ADOCBLtonex
M_adocbl_p
R_ADOCBLtonex
M_adp_c
R_CTPS1	R_TDSK	R_PFK	R_CBL2abc	R_METSRabc	R_DAGK120	R_SULabcpp	R_3PEPTabcpp	R_DGK1	R_PRAGSr	R_SPMDabc	R_TAURabcpp	R_GMHEPK	R_ACTNabc1	R_UMPK	R_VALabc	R_NIT1b	R_Cobalt2abcppI	R_DPCOAK	R_GLNTAL	R_PRASCSi	R_HEPT3	R_HEPT2	R_ACCOACr	R_ACTNabc	R_NDPK8	R_NDPK7	R_NDPK6	R_NDPK5	R_NDPK4	R_NDPK3	R_NDPK2	R_NDPK1	R_ZNabc	R_METDabcpp	R_MSO3abc	R_TUNGSabcpp	R_RNDR1	R_METabcpp	R_NI2uabcpp	R_TMPKr	R_NADK	R_HEPT5	R_UGMDDS	R_ASPabcpp	R_UREASE	R_AEPabc	R_ASPK	R_PGK	R_TDSKN
M_adphep7p__LD_c
R_RFA_HP
M_adphep__DD_c
R_GMHEPAT	R_RFA_HP	R_LPSSYN_HP	R_AGMHE
M_adphep__LD_c
R_RFA_HP	R_AGMHE
M_adphep_LD_c
R_HEPT3	R_HEPT2	R_HEPT5	R_HEPT5N	R_HEPT2N
M_ag_c
R_AGt3
M_ag_e
R_AGt3
M_agm_c
R_ARGDC
M_ahcys_c
R_MALCOAMT	R_AMMQT6	R_OMBZLM	R_C190cSN	R_UPP3MT	R_AHCYSNS
M_ahcys_n
R_OHPHM6n
M_ahdt_c
R_DNTPPA	R_GTPCI
M_aicar_c
R_ADSL2r	R_IG3PS_1	R_AICART
M_air_c
R_PRAIS_1	R_AIRC2
M_akg_c
R_GLUDy	R_ASPTA	R_TYRTA	R_TYRTAi	R_ABTA	R_VALTA	R_OOR3	R_PHETA1	R_LEUTAi	R_ILETA	R_HCITS	R_EHGLAT	R_PSERT	R_UDPKAAT	R_ICDHyr	R_SDPTA	R_PTRCTA	R_HSTPTr	R_ACOTA
M_ala__L_e
R_ALAt2	R_ALAt4
M_ala__D_c
R_TECA2S45	R_ALAR	R_DALAt2	R_ALAALAr
M_ala__D_e
R_MDDCP2ex	R_DALAt2	R_MDDCP4ex	R_MDDCP1ex	R_MDDCP3ex	R_MDDCP5ex
M_ala__L_c
R_ALAR	R_UAMAS	R_AMAA	R_AOXSr	R_ALAt2	R_THZPSN	R_ALAabcpp	R_ALAt4	R_SELCYSLY3	R_BTS2	R_ICYSDS
M_ala__L_p
R_ALAabcpp
M_alaala_c
R_UGMDDS	R_ALAALAabcpp	R_ALAALAr
M_alaala_p
R_ALAALAabcpp
M_alac__S_c
R_ACLS	R_KARA1i
M_allphn_c
R_ALPHNH	R_UREASE
M_amet_c
R_MALCOAMT	R_AMMQT6	R_OMBZLM	R_C190cSN	R_METAT	R_UPP3MT	R_DHXFUTC
M_amet_n
R_OHPHM6n
M_acorn_c
R_ORNTAC	R_ACOTA
M_ametam_c
R_SPMS	R_SPRMS
M_amp_c
R_TECA2S45	R_HPPK	R_SERTRS	R_WCOS	R_GDPDPK	R_FACOAL150_ISO	R_GLUTRS	R_THRTRS	R_PROTRS	R_THZPSN3	R_ADSL1r	R_FACOAL140_ISO	R_MOADSUx	R_FACOAL171_ISO	R_PRPPS	R_FACOAL171_anteiso	R_NADDP	R_FACOAL170_ISO	R_PACCOAL2	R_PACCOAL3	R_ARGSSr	R_BMOCOS	R_SERTRS2	R_PPS	R_ARGTRS	R_THZPSN	R_FACOAL180_2	R_ILETRS	R_FACOAL161	R_FACOAL160	R_FACOAL170_anteiso	R_VALTRS	R_METTRS	R_FACOAL181	R_PACCOAL	R_BWCOS	R_FACOAL161_ISO	R_FACOAL160_ISO	R_FACOAL150_anteiso	R_MOCOS	R_ADK1	R_FACOAL140	R_ACS	R_ASNS1	R_CYSTRS	R_ADPT	R_LYSTRS	R_SELNPS	R_NADS1
M_amp_m
R_TRPTRSm	R_VALTRSm	R_LEUTRSm	R_TYRTRSm
M_anhgm3p_c
R_AGM3Pt2pp
M_anhgm3p_p
R_MLTGY2pp	R_AGM3Pt2pp	R_MLTGY3pp
M_anhgm4p_c
R_AGM4Pt2pp
M_anhgm4p_p
R_MLTGY2pp	R_MLTGY4pp	R_MLTGY1pp	R_AGM4Pt2pp
M_anhgm_c
R_AGMt2pp
M_anhgm_p
R_AGMt2pp
M_anth_c
R_ANPRT	R_ANS1
M_ap4a_c
R_AP4AS
M_apolpp_p
R_APOLPPS
M_aps_c
R_SADT1
M_ara5p_c
R_A5PISO	R_KDOPS
M_arg__L_c
R_ARGDC	R_ARGTRS	R_ARGSL	R_Biomass
M_argsuc_c
R_ARGSSr	R_ARGSL
M_argtrna_c
R_ARGTRS
M_arsni2_c
R_ARSt1
M_arsni2_e
R_ARSt1
M_asn__L_c
R_ASNS1	R_Biomass
M_asn__L_p
R_ASNNpp
M_asp__L_c
R_SUCASPtpp	R_ASPt2pp	R_ASPt2_3pp	R_ASPCT	R_PRASCSi	R_ASPTA	R_ASPt2_2pp	R_ASPO2	R_ASPabcpp	R_ASPK	R_ARGSSr	R_UNK5	R_ADSS	R_ASPO2y	R_ASNS1	R_ASPT	R_Biomass
M_asp__L_p
R_SUCASPtpp	R_ASPt2pp	R_ASPt2_3pp	R_ASNNpp	R_ASPt2_2pp	R_ASPabcpp
M_aspsa_c
R_DHDPS	R_HSDy	R_ASAD
M_athr__L_c
R_ATHRDHr
M_atp_c
R_CTPS1	R_TDSK	R_TECA2S45	R_PFK	R_CBL2abc	R_METSRabc	R_DAGK120	R_HPPK	R_SERTRS	R_SULabcpp	R_3PEPTabcpp	R_DGK1	R_PRAGSr	R_SPMDabc	R_TAURabcpp	R_GDPDPK	R_FACOAL150_ISO	R_GMHEPK	R_ACTNabc1	R_UMPK	R_VALabc	R_GLUTRS	R_NIT1b	R_Cobalt2abcppI	R_THRTRS	R_DPCOAK	R_GLNTAL	R_PRASCSi	R_ACCOACr	R_PROTRS	R_ACTNabc	R_NDPK8	R_NDPK7	R_NDPK6	R_NDPK5	R_NDPK4	R_NDPK3	R_NDPK2	R_NDPK1	R_THZPSN3	R_ZNabc	R_METDabcpp	R_MSO3abc	R_NMNAT	R_TUNGSabcpp	R_FACOAL140_ISO	R_METabcpp	R_NI2uabcpp	R_TMPKr	R_NADK
M_atp_m
R_TRPTRSm	R_VALTRSm	R_LEUTRSm	R_TYRTRSm
M_benzcoa_c
R_BCR6pp
M_bmoco1gdp_c
R_BMOGDS1	R_BMOGDS2
M_bmoco_c
R_BMOGDS1	R_BMOCOS
M_bmocogdp_c
R_BMOGDS2
M_btal_c
R_BUTAFDOR
M_btamp_c
R_BACCL
M_btn_c
R_BACCL	R_BTS2
M_but_c
R_BUTAFDOR
M_buts_c
R_BUTSabc
M_buts_e
R_BUTSabc
M_butso3_c
R_BUTSO3abcpp
M_butso3_p
R_BUTSO3abcpp
M_bwco1gdp_c
R_BWCOGDS2	R_BWCOGDS1
M_bwco_c
R_BWCOGDS1	R_BWCOS
M_bwcogdp_c
R_BWCOGDS2
M_c190cACP_c
R_C190cSN	R_PASYN_HP
M_ca2_c
R_CAt6pp
M_ca2_p
R_CAt6pp
M_campp_c
R_NADPC
M_cbasp_c
R_ASPCT	R_DHORTS
M_cbi_e
R_CBItonex
M_cbi_p
R_CBItonex
M_cbl1_e
R_CBL1tonex
M_cbl1_p
R_CBL1tonex
M_cbl2_c
R_CBL2abc
M_cbl2_e
R_CBL2abc
M_cbp_c
R_ASPCT	R_CBPS	R_OCBT_1
M_cd2_c
R_CD2tpp	R_CD2abc1	R_CD2t3pp
M_cd2_e
R_CD2abc1
M_cd2_p
R_CD2tpp	R_CD2t3pp
M_cdg_c
R_CCGS
M_cdhxfut_c
R_DHXFUTC
M_cdigmp_c
R_DGUNC	R_CDGUNPD
M_cdp_c
R_NDPK3	R_HMPK2	R_RNDR3
M_cdpdag_HP_c
R_PSSA_HP	R_PGSA_HP	R_DASYN_HP
M_cdpdddecg_c
R_DASYN120
M_cdpdhdec9eg_c
R_DASYN161
M_cdpdhdecg_c
R_DASYN160
M_cdpdodec11eg_c
R_DASYN181
M_cdpdodecg_c
R_DASYN180
M_cdpdtdecg_c
R_DASYN140
M_cdpglyc_c
R_TECA2S45	R_TECA1S45
M_cellb_e
R_CELBpts
M_cgly_c
R_AMPTASECG
M_ch15deccoa_c
R_BCR6pp
M_chor_c
R_CHORS	R_ANS1	R_CHORM
M_cit_c
R_ACONT	R_CITt6	R_CS
M_cit_e
R_CITt6
M_citac_c
R_CITCIa	R_CITCIb
M_citm_c
R_CITCIa	R_CITMS
M_citr__L_c
R_ARGSSr	R_OCBT_1
M_cm_e
R_CMtpp
M_cm_p
R_CMtpp
M_cmp_c
R_TECA2S45	R_PSSA_HP	R_PGSA_HP	R_TECA1S45
M_cmpkdo_c
R_KDOCT
M_co2_e
R_CO2t	R_EX_co2_LPAREN_e_RPAREN_
M_co2_b
R_EX_co2_LPAREN_e_RPAREN_
M_co2_c
R_PSD_HP	R_GLUDC	R_IOR3b	R_THZPSN3	R_ALPHNH	R_OOR3	R_IGPS	R_ARGDC	R_PDH2	R_KAS_HP2	R_PPNDH	R_THZSN	R_IORb	R_CPPPGO	R_HCO3E	R_AOXSr	R_POR5	R_ACLS	R_IOR2b	R_C160SN	R_THZPSN	R_C181SN	R_ICDHyr	R_C140SN	R_PDX5PS	R_FHL	R_OPHBDC	R_FDH	R_ME2	R_UPPDC2	R_UPPDC1	R_OMPDC	R_C180SN	R_DBTSr	R_NNDPR	R_PFO	R_CO2t	R_OMCDC	R_DAPDC	R_PPND	R_ACHBS
M_co2_p
R_FDH4pp	R_FDH5r2pp	R_FDH5pp
M_coa_c
R_FACOAL150_ISO	R_DPCOAK	R_IOR3b	R_FACOAL140_ISO	R_OOR3	R_FACOAL171_ISO	R_FACOAL171_anteiso	R_HCITS	R_PDH2	R_APATi	R_FACOAL170_ISO	R_PACCOAL2	R_PACCOAL3	R_IORb	R_THDPS	R_AOXSr	R_POR5	R_IOR2b	R_FACOAL180_2	R_FACOAL161	R_FACOAL160	R_FACOAL170_anteiso	R_MALTATr	R_FACOAL181	R_PACCOAL	R_FACOAL161_ISO	R_FACOAL160_ISO	R_FACOAL150_anteiso	R_HSERTA	R_SERAT	R_FACOAL140	R_ACS	R_CS	R_G1PACT	R_SPMDAT1	R_SPMDAT2	R_ACPS	R_MCOATA	R_CITMS	R_PFO	R_IPPS	R_SUCOAS
M_cobalt2_c
R_Cobalt2abcppI	R_COBALT2tpp	R_COBALT2t3pp	R_DSCLCOCH
M_cobalt2_p
R_Cobalt2abcppI	R_COBALT2tpp	R_COBALT2t3pp
M_codscl2_c
R_DSCLCOCH
M_core_lps_hp_c
R_RFA_HP	R_LPSSYN_HP
M_cpgn_e
R_CPGNtonex
M_cpgn_p
R_CPGNtonex
M_cpmp_c
R_CPMPS
M_cpppg1_c
R_UPPDC2
M_cpppg3_c
R_CPPPGO	R_UPPDC1
M_csn_c
R_CSND
M_ctp_c
R_CTPS1	R_NDPK3	R_RNTR3c	R_DASYN140	R_DASYN_HP	R_DASYN161	R_DASYN160	R_HMPK2	R_DASYN120	R_KDOCT	R_RNTR3c2	R_DASYN181	R_DASYN180	R_DCTPD2
M_cu2_c
R_CU2tpp	R_WCOS	R_BMOCOS	R_BWCOS	R_MOCOS
M_cu2_p
R_CU2tpp
M_cu_c
R_CUt3
M_cu_e
R_CUt3
M_cys__L_c
R_THZSN	R_AHSERL4	R_THZPSN	R_AMPTASECG	R_CYSTRS	R_CYSS_2	R_BTS2	R_ICYSDS
M_cyst__L_c
R_CYSTL
M_cystrna_c
R_CYSTRS
M_dad_5_c
R_DHXFUTC
M_dad__2_c
R_DADA
M_dadp_c
R_NDPK8	R_RNDR1	R_DADK
M_damp_c
R_DADK
M_dann_c
R_DBTSr
M_datp_c
R_NDPK8	R_RNTR1c2	R_RNTR1c
M_db4p_c
R_DB4PS	R_RBFSa
M_dcamp_c
R_ADSL1r	R_ADSS
M_dcdp_c
R_NDPK7	R_RNDR3
M_dctp_c
R_NDPK7	R_RNTR3c	R_RNTR3c2
M_ddcaACP_c
R_G3PAT120	R_EDTXS1	R_EDTXS1N
M_ddca_e
R_DDCAtexi
M_ddca_p
R_PLIPA2E120pp	R_PLIPA1A120pp	R_DDCAtexi	R_PLIPA2A120pp	R_PLIPA1E120pp	R_PLIPA1G120pp	R_PLIPA2G120pp
M_dgdp_c
R_DGK1	R_NDPK5	R_RNDR2
M_dgmp_c
R_DGK1
M_dgtp_c
R_RNTR2c2	R_NDPK5	R_RNTR2c
M_dhap_c
R_FBA2	R_FCLPA	R_G3PD2	R_G3PD1	R_QULNS	R_FBA	R_TPI
M_dhf_c
R_DHFS
M_dhgly_c
R_THZPSN3
M_dhlplarg_c
R_LACD
M_dhnpt_c
R_DNMPPA
M_dhor__S_c
R_DHORTS	R_DHORD3
M_dhpmp_c
R_DNTPPA	R_DNMPPA
M_dhpt_c
R_FOLD3	R_DHFS	R_DHPS
M_dhptd_c
R_RHCCE
M_dhxfut_c
R_DHXFUTC
M_diglyceride_prolpp_c
R_APOLPPS
M_dimp_c
R_NTPP10
M_din_c
R_DADA
M_ditp_c
R_NTPP10
M_dmlz_c
R_RBFSb	R_RBFSa
M_dmpp_c
R_DMPPS	R_DMATT
M_dms_c
R_DMSOR1	R_DMSOR2
M_dmso_c
R_DMSOR1	R_DMSOR2
M_dnad_c
R_NNAT	R_NADS1	R_NNATr
M_doxrbcn_e
R_DOXRBCNtpp
M_doxrbcn_p
R_DOXRBCNtpp
M_dpcoa_c
R_DPCOAK	R_PTPATi
M_dscl_c
R_SHCHD2	R_DSCLCOCH	R_UPP3MT
M_dtbt_c
R_BTS2	R_DBTSr
M_dtdp6dm_c
R_CPSS_LPL2	R_CPSS_LPL
M_dtdp_c
R_CPSS_LPL2	R_NDPK4	R_CPSS_LPL	R_DTMPK
M_dtmp_c
R_DTMPK	R_TMDK1
M_dttp_c
R_NDPK4
M_dudp_c
R_NDPK6	R_RNDR4	R_URIDK2r
M_dump_c
R_DUTPDP	R_URIDK2r
M_dutp_c
R_NDPK6	R_DUTPDP	R_RNTR4	R_RNTR4c
M_dxyl5p_c
R_THZPSN3	R_THZPSN	R_PDX5PS	R_DXPRIi
M_dxyl_c
R_THZSN
M_e4hglu_c
R_EHGLAT
M_e4p_c
R_DDPA	R_TKT2	R_TALA
M_eig3p_c
R_IGPDH_1	R_IG3PS_1
M_enlipa_p
R_PETNT181pp	R_PETNT161pp
M_enter_c
R_FEENTERtpp
M_enter_p
R_FEENTERtpp
M_eths_c
R_ETHSabc
M_eths_e
R_ETHSabc
M_f1p_c
R_FBA2
M_f6p_c
R_PFK	R_GF6PTA	R_PGI	R_FBP	R_TKT2	R_TALA
M_fa10_c
R_FACOAL171_anteiso
M_fa10coa_c
R_FACOAL171_anteiso
M_fa11_c
R_FACOAL170_ISO
M_fa11coa_c
R_FACOAL170_ISO
M_fa12_c
R_FACOAL170_anteiso
M_fa12coa_c
R_FACOAL170_anteiso
M_fa1_c
R_FACOAL140_ISO
M_fa1coa_c
R_FACOAL140_ISO
M_fa3_c
R_FACOAL150_ISO
M_fa3coa_c
R_FACOAL150_ISO
M_fa4_c
R_FACOAL150_anteiso
M_fa4coa_c
R_FACOAL150_anteiso
M_fa5_c
R_FACOAL161_ISO
M_fa5coa_c
R_FACOAL161_ISO
M_fa6_c
R_FACOAL160_ISO
M_fa6coa_c
R_FACOAL160_ISO
M_fa9_c
R_FACOAL171_ISO
M_fa9coa_c
R_FACOAL171_ISO
M_fad_c
R_MBCOAi	R_I2FE2SS	R_I2FE2SS2	R_FADMQOR
M_fadh2_c
R_MBCOAi	R_I2FE2SS	R_I2FE2SS2	R_FADMQOR
M_fc1p_c
R_FCLPA
M_fdp_c
R_PFK	R_FBP	R_FBA
M_fdxo_42_c
R_ACAFDOR	R_PPAAFDOR	R_NIT1b	R_IOR3b	R_IORb	R_IOR2b	R_BUTAFDOR	R_BCR6pp
M_fdxox_c
R_OOR3
M_fdxr_42_c
R_ACAFDOR	R_PPAAFDOR	R_NIT1b	R_IOR3b	R_IORb	R_IOR2b	R_BUTAFDOR	R_BCR6pp
M_fdxrd_c
R_OOR3
M_fe2_c
R_FE2tpp	R_FE2abc	R_I2FE2SS	R_I2FE2SS2	R_FE2t3pp	R_SHCHF
M_fe2_e
R_FE2abc
M_fe2_p
R_FE2tpp	R_FE2t3pp
M_fe3_c
R_FE3abc
M_fe3_e
R_FE3abc
M_fe3dhbzs3_e
R_DHBSZ3FEtonex
M_fe3dhbzs3_p
R_DHBSZ3FEtonex
M_fe3dhbzs_e
R_FE3DHBZStonex
M_fe3dhbzs_p
R_FE3DHBZStonex
M_fe3hox_e
R_FE3HOXtonex
M_fe3hox_p
R_FE3HOXtonex
M_fecrm_e
R_FECRMtonex
M_fecrm_p
R_FECRMtonex
M_feenter_e
R_FEENTERtonex
M_feenter_p
R_FEENTERtonex
M_feoxam_e
R_FEOXAMtonex
M_feoxam_p
R_FEOXAMtonex
M_feroxBfe_e
R_FEROXBFEtex
M_feroxBfe_p
R_FEROXBFEtex
M_feroxEfe_e
R_FEROXEFEtex
M_feroxEfe_p
R_FEROXEFEtex
M_feroxGfe_e
R_FEROXGFEtonex
M_feroxGfe_p
R_FEROXGFEtonex
M_fgam_c
R_GARFT	R_PRFGS_1	R_GART
M_ficytcc553_c
R_CYOO_HP	R_BC10_new
M_fldox_c
R_RNTR3c	R_RNTR4c	R_RNTR2c	R_RNTR1c
M_fldrd_c
R_RNTR3c	R_RNTR4c	R_RNTR2c	R_RNTR1c
M_flxr_c
R_RNTR2c2	R_MECDPDH5	R_FLDR2	R_POR5	R_RNTR1c2	R_DHXFUTC	R_RNTR3c2
M_flxso_c
R_RNTR2c2	R_MECDPDH5	R_FLDR2	R_POR5	R_RNTR1c2	R_DHXFUTC	R_RNTR3c2
M_fmet_c
R_FMETDF
M_fmettrna_c
R_FMETTRS_1
M_fmn_c
R_PDH2
M_fmnh2_c
R_PDH2
M_focytcc553_c
R_CYOO_HP	R_BC10_new
M_for_c
R_FMETDF	R_GTPCI	R_DB4PS	R_GART	R_FTHFD	R_FHL	R_FDH
M_for_p
R_FDH4pp	R_FDH5r2pp	R_FDH5pp
M_fpram_c
R_PRFGS_1	R_PRAIS_1
M_fprica_c
R_ICH	R_AICART	R_IMPC
M_frdp_c
R_GRTT	R_OCTDPS
M_fum_c
R_ADSL2r	R_ADSL1r	R_SUCFUMtpp	R_FUMt2_3pp	R_FUMt2_2pp	R_FRD5	R_ARGSL	R_ASPT	R_FRD2rpp	R_FUM
M_fum_p
R_SUCFUMtpp	R_FUMt2_3pp	R_FUMt2_2pp
M_fusa_e
R_FUSAtpp
M_fusa_p
R_FUSAtpp
M_g1p_c
R_GALU
M_g3p_c
R_TRPS3	R_TRPS1	R_GAPD	R_TKT1	R_TKT2	R_FBA	R_TALA	R_TPI
M_g6p_c
R_PGI
M_gagicolipa_c
R_GALT1
M_gam1p_c
R_PGAMT	R_UAGDP2	R_G1PACT
M_gam6p_c
R_GF6PTA	R_PGAMT
M_gar_c
R_PRAGSr	R_GARFT	R_GART
M_gdp_c
R_G16MTM2	R_PPGPPDP	R_GDPDPK	R_NDPK1	R_RNDR2	R_ADSS	R_GK1	R_HMPK4	R_LPSSYN_HP
M_gdpfuc_c
R_LPSSYN_HP
M_gdpmann_c
R_G16MTM2
M_gdptp_c
R_GDPTPDP
M_ghhlipa_c
R_HEPT5	R_GLCTR4
M_ghhlipan_c
R_GLCTR4N	R_HEPT5N
M_gicolipa_c
R_GALT1
M_gln_L_c
R_GLNTAL
M_gln__L_c
R_GF6PTA	R_IG3PS_1	R_PRFGS_1	R_GLNS	R_CBPS	R_ANS1	R_ASNS1	R_GLNabcpp	R_GLUPRT	R_Biomass
M_gln__L_p
R_GLNabcpp	R_GLUNpp
M_glntrna_c
R_GLNTAL
M_glu1sa_c
R_GLUTRR	R_G1SATi
M_glu5p_c
R_G5SD2	R_G5SD	R_GLU5K
M_glu5sa_c
R_G5SD2	R_G5SD
M_glu__D_c
R_GLUR
M_glu_L_c
R_GLNTAL
M_glu__L_c
R_GLUDC	R_GLUDy	R_GLUTRS	R_GF6PTA	R_ASPTA	R_TYRTA	R_GLUR	R_TYRTAi	R_ABTA	R_VALTA	R_PHETA1	R_LEUTAi	R_ILETA	R_IG3PS_1	R_EHGLAT	R_PSERT	R_PRFGS_1	R_UDPKAAT	R_GLUt2rpp	R_SDPTA	R_GLNS	R_CBPS	R_ANS1	R_PTRCTA	R_ASNS1	R_DHFS	R_GLUabcpp	R_HSTPTr	R_GLUPRT	R_GLU5K	R_Biomass	R_ORNTAC	R_ACOTA
M_glu__L_p
R_GLUt2rpp	R_GLUabcpp	R_GLUNpp
M_glutrna_c
R_GLUTRS	R_GLUTRR	R_GLNTAL
M_glx_c
R_GLYCTO1	R_GLYCTO3
M_gly_c
R_PRAGSr	R_AMPTASEPG	R_GLYt2	R_AMPTASECG	R_GHMT2r	R_Biomass
M_gly_e
R_GLYt2
M_glyald_c
R_FBA2
M_glyc2p_c
R_G2PP
M_glyc3p_c
R_G3PAT120	R_PGSA_HP	R_G3PAT161	R_G3PD2	R_G3PD1	R_G3PAT160	R_PASYN_HP	R_G3PAT140	R_G3PAT180	R_G3PAT181
M_glyc_c
R_G2PP
M_glyceryl_prolpp_c
R_PROLPPGT160
M_glyclt_c
R_GLYCTO1	R_GLYCTO3	R_GLYCLTt4pp
M_glyclt_p
R_GLYCLTt4pp
M_gm1lipa_e
R_GM1LIPAabctex
M_gm1lipa_p
R_GM1LIPAabctex
M_gm2lipa_e
R_GM2LIPAabctex
M_gm2lipa_p
R_GM2LIPAabctex
M_gmhep17bp_c
R_GMHEPK	R_GMHEPPA
M_gmhep1p_c
R_GMHEPPA	R_GMHEPAT
M_gmhep7p_c
R_GMHEPK	R_S7PI
M_gmp_c
R_GUAPRT	R_GK1
M_grdp_c
R_GRTT	R_DMATT
M_gtca1_45_BS_c
R_TECA1S45
M_gtca2_45_BS_c
R_TECA2S45
M_gthrd_c
R_GTHRDabcpp	R_GSPMDA	R_GSPMDS
M_gthrd_p
R_GTHRDabcpp
M_gtp_c
R_MOGDS	R_RNTR2c2	R_BMOGDS1	R_BWCOGDS2	R_GTPCI	R_NDPK1	R_GDPTPDP	R_BWCOGDS1	R_ADSS	R_CPMPS	R_PZS	R_BMOGDS2	R_DGUNC	R_HMPK4	R_RNTR2c
M_gtspmd_c
R_GSPMDA	R_GSPMDS
M_gua_c
R_GUAPRT
h2
R_NIT1b	R_HYDA1	R_HYD2	R_FHL	R_HYD1pp	H2td
h2_e_
H2td	EX_h2_e_
h2_b
EX_h2_e_
M_h2_p
R_HYD4pp
M_h2mb4p_c
R_DMPPS	R_MECDPDH5	R_IPDPS	R_MECDPDH
M_h2o2_c
R_SODr	R_GLYCTO1	R_THIORDXi	R_SPODM
M_h2o_c
R_TECA2S45	R_CBL2abc	R_METSRabc	R_DNTPPA	R_SULabcpp	R_3PEPTabcpp	R_PPGPPDP	R_WCOS	R_SDPDS	R_ACAFDOR	R_SPMDabc	R_CYOO_HP	R_TAURabcpp	R_CPSS_LPL2	R_CITCIa	R_CITCIb	R_PPAAFDOR	R_GLUDy	R_ACTNabc1	R_FMETDF	R_NTPP10	R_NTPP11	R_VALabc	R_RNTR2c2	R_DMPPS	R_NIT1b	R_Cobalt2abcppI	R_USHD	R_GLNTAL	R_UACMAMO	R_USHDN	R_DMSOR1	R_DMSOR2	R_GTPCI	R_ACTNabc	R_DUTPDP	R_THZPSN3	R_ZNabc	R_ENO	R_GDPTPDP	R_METDabcpp	R_IGPDH_1	R_MSO3abc	R_TECA4S_BS	R_TUNGSabcpp	R_ALPHNH	R_APOLPPS	R_RNDR1	R_METabcpp	R_ICH
R_PSP_L	R_IPPS	R_FUM	R_HISTP	R_IMPC	R_DHAD1	R_MTHFC	R_DHAD2
M_h2o_b
R_EX_h2o_LPAREN_e_RPAREN_
M_h2o_e
R_MDDCP2ex	R_MDDCP4ex	R_MDDCP1ex	R_MDDCP3ex	R_MDDCP5ex	R_H2Ot	R_EX_h2o_LPAREN_e_RPAREN_
M_h2o_p
R_TMAOR1pp	R_PLIPA1G160pp	R_PLIPA1G180pp	R_PLIPA2A141pp	R_PLIPA2E120pp	R_PLIPA1A160pp	R_PLIPA1A141pp	R_ASNNpp	R_PLIPA1A140pp	R_PLIPA2E141pp	R_PLIPA1E180pp	R_PLIPA1A181pp	R_PLIPA2G180pp	R_UDCPDPpp	R_PLIPA1G141pp	R_MLDEP1pp	R_PLIPA2E180pp	R_PLIPA2E181pp	R_PLIPA2A140pp	R_NTRIR4pp	R_PLIPA1G161pp	R_PLIPA2E161pp	R_NO3R1bpp	R_PLIPA2G181pp	R_NO3R2bpp	R_PLIPA1A120pp	R_TMAOR2pp	R_PLIPA1A161pp	R_PLIPA2E160pp	R_PLIPA2A180pp	R_PLIPA1E181pp	R_PLIPA2A120pp	R_PLIPA1E161pp	R_PLIPA2G160pp	R_PLIPA2E140pp	R_PLIPA1E120pp	R_PLIPA2G140pp	R_PLIPA2A181pp	R_PLIPA2A160pp	R_PLIPA1E160pp	R_PLIPA1A180pp	R_PLIPA2G161pp	R_PLIPA2G141pp	R_NTRIR3pp	R_PLIPA2A161pp	R_MLDEP2pp	R_PLIPA1G140pp	R_PLIPA1E141pp	R_PLIPA1G181pp	R_GLUNpp
M_h2s_c
R_CYSS_2
M_h2s_p
R_TSULDHpp3	R_TSULDHpp1	R_TSULDHpp2
h
R_FLVR_1	R_CTPS1	R_TDSK	R_HPROa	R_TECA2S45	R_IPMD	R_PFK	R_CBL2abc	R_NAt3pp	R_METSRabc	R_RFAMPtpp	R_ADCL	R_G16MTM2	R_SPMS	R_DAGK120	R_ASPt2pp	R_DNTPPA	R_PSD_HP	R_HPPK	R_MPTG2	R_SULabcpp	R_3PEPTabcpp	R_SODr	R_WCOS	R_SHK3Dr	R_PRAGSr	R_G5SD2	R_ACAFDOR	R_FE3HOXtonex	R_OROTt2_2pp	R_SPMDabc	R_CYOO_HP	R_TAURabcpp	R_NDH_1	R_TMPPP	R_CPSS_LPL2	R_GDPDPK	R_GLUDC	R_PPAAFDOR	R_ASPt2_3pp	R_NAt3_1	R_GLUDy	R_TTONR2pp	R_GMHEPK	R_AGPR	R_ACTNabc1	R_TSULDHpp3	R_NTPP10	R_NTPP11	R_VALabc
R_BACCL	R_POR5	R_CD2abc1	R_NTP1	R_I2FE2SS2	R_ACLS	R_BMOGDS2	R_COBALT2t3pp	R_DSCLCOCH	R_GLYt2	R_ALAt2	R_FEENTERtpp	R_IOR2b	R_C160SN	R_PRAIS_1	R_ALAALAabcpp	R_THZPSN	R_RNTR1c2	R_PPBNGS	R_TMDK1	R_UPP3MT	R_TTRCYCtpp	R_ALAabcpp	R_C181SN	R_G3PD2	R_G3PD1	R_GALU	R_GTHRDabcpp	R_CDGUNPD	R_PIabc	R_VALabcpp	R_PPPNt2rpp	R_METabc	R_ATHRDHr	R_MN2t3pp	R_DAPabcpp	R_HG2t3pp	R_4PEPTabcpp	R_SADT1	R_DASYN161	R_DASYN160	R_GLUt2rpp	R_HMPK2	R_HMPK3	R_HMPK1	R_MTRK	R_HMPK4	R_IPDPS	R_LEUabcpp	R_ISETACabcpp
M_h_b
R_EX_h_LPAREN_e_RPAREN_
h_e_
R_CYOO_HP	R_NDH_1	R_NAt3_1	R_DALAt2	R_ILEt6	R_SO4t2	R_BC10_new	R_VALt6	R_AGt3	R_ATPS4r	R_CITt6	R_HYDA1	R_SPMDt3	R_GLYt2	R_ALAt2	R_HYD2	R_UREA2t2	R_CUt3	R_MALt6	R_LEUt6	R_NAt3	R_PIt2r	R_DSERt2	R_NO2R	R_NO3R	R_EX_h_LPAREN_e_RPAREN_	ACt6
M_h_n
R_OHPHM6n
M_h_p
R_NAt3pp	R_RFAMPtpp	R_TMAOR1pp	R_ASPt2pp	R_PLIPA1G160pp	R_PLIPA1G180pp	R_PLIPA2A141pp	R_FE3HOXtonex	R_OROTt2_2pp	R_PLIPA2E120pp	R_TETDHpp2	R_TETDHpp3	R_TETDHpp1	R_ASPt2_3pp	R_TSULDHpp3	R_AGM3Pt2pp	R_OAAt2_2pp	R_FECRMtonex	R_FDH4pp	R_MGt2pp	R_PLIPA2E141pp	R_PLIPA1E180pp	R_SALCHS4FEtonex	R_MALDt2_2pp	R_ASPt2_2pp	R_FEOXAMtonex	R_FDH5r2pp	R_CMtpp	R_PLIPA2G180pp	R_UDCPDPpp	R_THRt2pp	R_PLIPA1G141pp	R_HDCAt2pp	R_TSULDHpp1	R_TSULDHpp2	R_CBL1tonex	R_PLIPA2E180pp	R_PLIPA2E181pp	R_SUCCt2_3pp	R_PLIPA2A140pp	R_CYTBDpp	R_FDH5pp	R_NTRIR4pp	R_HOMt2pp	R_Kt3pp	R_PLIPA1G161pp	R_AGM4Pt2pp	R_PLIPA2E161pp	R_COBALT2t3pp	R_PLIPA2G181pp
M_hcit_c
R_HCITS
M_hco3_c
R_ACCOACr	R_UREASE	R_HCO3E	R_CBPS	R_AIRC2	R_PC
M_hcys__L_c
R_MHPGLUT	R_RHCCE	R_METS	R_CYSTL
M_hdca_c
R_HDCAt2pp	R_FACOAL160
M_hdca_e
R_HDCAtexi
M_hdca_p
R_PLIPA1G160pp	R_PLIPA1A160pp	R_HDCAt2pp	R_PLIPA2E160pp	R_HDCAtexi	R_PLIPA2G160pp	R_PLIPA2A160pp	R_PLIPA1E160pp
M_hdcea_c
R_FACOAL161
M_hdcea_e
R_HDCEAtexi
M_hdcea_p
R_PLIPA1G161pp	R_PLIPA2E161pp	R_PLIPA1A161pp	R_PLIPA1E161pp	R_HDCEAtexi	R_PLIPA2G161pp	R_PLIPA2A161pp
M_hdcoa_c
R_FACOAL161
M_hdeACP_c
R_G3PAT161
M_hexs_c
R_HEXSabc
M_hexs_e
R_HEXSabc
M_hg2_c
R_HG2t3pp
M_hg2_p
R_HG2t3pp
M_hghhlipa_c
R_HEPT5
M_hghhlipan_c
R_HEPT5N
M_hhlipa_c
R_HEPT2	R_GLCTR4
M_hhlipan_c
R_GLCTR4N	R_HEPT2N
M_his__L_c
R_HISTD	R_Biomass
M_hisp_c
R_HSTPTr	R_HISTP
M_histd_c
R_HISTD	R_HISTP
M_hlipa_c
R_HEPT2
M_hlipan_c
R_HEPT2N
M_hmbil_c
R_HMBS
M_hom__L_c
R_HOMt2pp	R_HSERTA	R_HSDy	R_HSK
M_hom__L_p
R_HOMt2pp
M_hpglu_c
R_MHPGLUT
M_hphaccoa_c
R_IOR3b	R_PACCOAL2
M_hphhlipa_c
R_HEPT3
M_hxan_c
R_HXPRT	R_ADD
M_iasp_c
R_ASPO2	R_QULNS	R_ASPO2y
M_icit_c
R_ACONT	R_ICDHyr
M_ile_L_c
R_ILEt6	R_ILEabc
M_ile_L_e
R_ILEt6	R_ILEabc
M_ile__L_c
R_ILETA	R_ILETRS	R_ILEabcpp	R_Biomass
M_ile__L_p
R_ILEabcpp
M_iletrna_c
R_ILETRS
M_imacp_c
R_IGPDH_1	R_HSTPTr
M_imp_c
R_ICH	R_IMPD	R_NTPP9	R_ADSS	R_HXPRT	R_IMPC
M_ind3ac_c
R_PACCOAL3
M_indaccoa_c
R_PACCOAL3	R_IORb
M_indole_c
R_TRPS3	R_TRPS2
M_indpyr_c
R_IORb
M_inost_c
R_MI1PP
M_ins_c
R_ADA
M_ipdp_c
R_GRTT	R_IPDPS	R_OCTDPS	R_DMATT
M_iscs_c
R_THZPSN3	R_MOADSUx	R_I2FE2SS	R_I2FE2SR	R_I2FE2SS2	R_ICYSDS
M_iscssh_c
R_THZPSN3	R_MOADSUx	R_I2FE2SS	R_I2FE2SR	R_I2FE2SS2	R_ICYSDS
M_iscu_2fe2s2_c
R_I2FE2SS2
M_iscu_2fe2s_c
R_I2FE2SS	R_I2FE2SR	R_I2FE2SS2
M_iscu_c
R_I2FE2SS	R_I2FE2SR
M_isetac_c
R_ISETACabcpp
M_isetac_p
R_ISETACabcpp
M_istnt_c
R_ISTNTabc
M_istnt_e
R_ISTNTabc
M_itp_c
R_NTPP9
M_ivcoa_c
R_MBCOAi
M_k_c
R_Kt3pp
M_k_p
R_Kt3pp
M_kdo2lipid4L_c
R_EDTXS1
M_kdo2lipid4Ln_c
R_EDTXS1N
M_kdo2lipid4_c
R_EDTXS1
M_kdo2lipid4_e
R_K2L4Aabctex
M_kdo2lipid4_p
R_K2L4Aabctex
M_kdo2lipid4n_c
R_EDTXS1N
M_kdo8p_c
R_KDOPS	R_KDOPP
M_kdo_c
R_KDOCT	R_KDOPP
M_kdolipid4_HP_c
R_RFA_HP
M_lac_D_c
R_LAR
M_lac_L_c
R_LAR
M_lac__D_c
R_LACD
M_laccoa_c
R_LCD
M_lald__L_c
R_FCLPA
M_leu__L_m
R_LEUTRSm
M_leu_L_c
R_LEUt6	R_LEUabc
M_leu_L_e
R_LEUt6	R_LEUabc
M_leu__L_c
R_LEUTAi	R_LEUabcpp	R_Biomass
M_leu__L_p
R_LEUabcpp
M_leutrna_m
R_LEUTRSm
M_lipa_e
R_LIPAabctex
M_lipa_p
R_PETNT181pp	R_PETNT161pp	R_LIPAabctex
M_lipidA_HP_c
R_LPADSS_HP
M_lipidA_c
R_TDSK
M_lipidAds_c
R_TDSK
M_lipidAdsn_c
R_TDSKN
M_lipidAn_c
R_TDSKN
M_lipidX_HP_c
R_LPADSS_HP
M_lipidX_c
R_USHD
M_lipidXn_c
R_USHDN
M_lplarg_c
R_LACD
M_lpp_sp_p
R_APOLPPS
M_lps_HP_c
R_LPSSYN_HP
M_lys__L_c
R_LYSTRS	R_Biomass	R_DAPDC
M_lystrna_c
R_LYSTRS
M_malACP_c
R_KAS_HP2	R_C160SN	R_C181SN	R_C140SN	R_C180SN	R_MCOATA
M_mal_L_c
R_MALt6
M_mal_L_e
R_MALt6
M_mal__D_c
R_MALDt2_2pp
M_mal__D_p
R_MALDt2_2pp
M_mal__L_c
R_SUCMALtpp	R_ME2	R_MALt2_3pp	R_MALt2_2pp	R_FUM
M_mal__L_p
R_SUCMALtpp	R_MALt2_3pp	R_MALt2_2pp
M_malcoa_c
R_MALCOAMT	R_ACCOACr	R_MCOATA
M_malcoame_c
R_MALCOAMT
M_malt_c
R_MALTATr
M_man1p_c
R_PMANM
M_man6p_c
R_PMANM	R_MN6PP
M_man_c
R_MN6PP
M_met__D_c
R_METDabcpp	R_METDabc
M_methf_c
R_MTHFC	R_MTHFD
M_met__D_e
R_METDabc
M_met__D_p
R_METDabcpp
M_met__L_c
R_FMETDF	R_METabcpp	R_UNK5	R_METAT	R_METabc	R_METTRS	R_DHXFUTC	R_MHPGLUT	R_METS
M_met__L_e
R_METabc
M_met__L_p
R_METabcpp
M_metox__R_c
R_METSRabc
M_metox__R_e
R_METSRabc
M_metox_c
R_METSabc
M_metox_e
R_METSabc
M_mettrna_c
R_METTRS	R_FMETTRS_1
M_mg2_c
R_MGt2pp
M_mg2_p
R_MGt2pp
M_mhpglu_c
R_MHPGLUT
M_mi1p__D_c
R_MI1PP
M_mincyc_e
R_MINCYCtpp
M_mincyc_p
R_MINCYCtpp
M_mlthf_c
R_MOHMT	R_GHMT2r	R_MTHFD
M_mn2_c
R_MN2tpp	R_MN2t3pp	R_MNabc
M_mn2_e
R_MNabc
M_mn2_p
R_MN2tpp	R_MN2t3pp
M_moadamp_c
R_MOADSUx
M_moadcosh_c
R_MOADSUx
M_mobd_c
R_MOBDabcpp	R_MOCOS	R_MOBDabc
M_mobd_e
R_MOBDabc
M_mobd_p
R_MOBDabcpp
M_moco_c
R_MOGDS	R_BMOCOS	R_MOCOS
M_mocogdp_c
R_MOGDS
M_mops_c
R_MOPSabc
M_mops_e
R_MOPSabc
M_mpt_c
R_MPTAT
M_mptamp_c
R_WCOS	R_BMOCOS	R_MPTAT	R_BWCOS	R_MOCOS
M_mql6_c
R_NDH_1	R_BC10_new	R_HYDA1	R_DHORD3	R_FRD5	R_NO2R	R_NO3R	R_PFO	R_FLDO
M_mql8_c
R_TMAOR1pp	R_TETDHpp1	R_DMSOR1	R_LACD	R_TTONR1pp	R_GLYCTO3	R_FDH5r2pp	R_TSULDHpp1	R_FDH5pp	R_NTRIR4pp	R_SELR	R_NO3R2bpp	R_HYD4pp	R_HYD2	R_NADPHQR3	R_TMAOR1	R_FADMQOR	R_FRD2rpp
M_mqn6_c
R_NDH_1	R_AMMQT6	R_BC10_new	R_HYDA1	R_DHORD3	R_FRD5	R_NO2R	R_NO3R	R_PFO	R_FLDO
M_mqn8_c
R_TMAOR1pp	R_TETDHpp1	R_DMSOR1	R_LACD	R_TTONR1pp	R_GLYCTO3	R_FDH5r2pp	R_TSULDHpp1	R_FDH5pp	R_NTRIR4pp	R_SELR	R_NO3R2bpp	R_HYD4pp	R_HYD2	R_NADPHQR3	R_TMAOR1	R_FADMQOR	R_FRD2rpp
M_msa_c
R_MSAR
M_mso3_c
R_MSO3abc
M_mso3_e
R_MSO3abc
M_murein3p3p_p
R_MLDEP1pp	R_MLTGY3pp
M_murein3px3p_p
R_MLDEP1pp
M_murein4p3p_e
R_MDDCP5ex
M_murein4p3p_p
R_MLTGY2pp
M_murein4p4p_e
R_MDDCP4ex
M_murein4p4p_p
R_MLTGY1pp
M_murein4px4p4p_p
R_MLTGY4pp
M_murein4px4p_e
R_MDDCP1ex
M_murein4px4p_p
R_MLTGY4pp
M_murein4px4px4p_e
R_MDDCP2ex
M_murein5p3p_e
R_MDDCP5ex
M_murein5p3p_p
R_MLDEP2pp
M_murein5p4p_e
R_MDDCP4ex	R_MDDCP3ex
M_murein5p5p5p_p
R_MPTG2
M_murein5p5p_e
R_MDDCP3ex
M_murein5p5p_p
R_MPTG2	R_MPTG
M_murein5px3p_p
R_MLDEP2pp
M_murein5px4p_e
R_MDDCP1ex
M_murein5px4px4p_e
R_MDDCP2ex
M_myrsACP_c
R_C140SN	R_PASYN_HP	R_G3PAT140
M_n2_c
R_NIT1b
M_n2o_c
R_NHFRBO
M_n8aspmd_c
R_SPMDAT2
M_na1_c
R_NAt3pp	R_PIt7	R_NAt3_1	R_ACt4pp	R_CAt6pp	R_ALAt4	R_GLYCLTt4pp	R_PROt4r	R_NAt3
M_na1_e
R_PIt7	R_NAt3_1	R_ALAt4	R_PROt4r	R_NAt3
M_na1_p
R_NAt3pp	R_ACt4pp	R_CAt6pp	R_GLYCLTt4pp
M_nad_c
R_HPROa	R_IPMD	R_G5SD2	R_DMPPS	R_UACMAMO	R_SHCHD2	R_NMNAT	R_MOADSUx	R_POAACR	R_NADK	R_ASPO2	R_NADDP	R_IMPD	R_G3PD1	R_IPDPS	R_PDX5PS	R_GLA	R_FDH	R_GAPD	R_HISTD	R_NHFRBO	R_3MMD	R_Biomass	R_PGCD	R_PPND	R_NADS1
M_nadh_c
R_HPROa	R_IPMD	R_G5SD2	R_DMPPS	R_UACMAMO	R_SHCHD2	R_MOADSUx	R_POAACR	R_ASPO2	R_IMPD	R_G3PD1	R_IPDPS	R_PDX5PS	R_GLA	R_FDH	R_GAPD	R_HISTD	R_NHFRBO	R_3MMD	R_Biomass	R_PGCD	R_PPND
M_nadp_c
R_FLVR_1	R_SHK3Dr	R_NDH_1	R_GLUDy	R_AGPR	R_GLUTRR	R_G5SD	R_DHDPRy	R_THZPSN3	R_NADK	R_TRDR	R_KAS_HP2	R_APRAUR	R_P5CR	R_DSERDHr	R_FLDR2	R_C160SN	R_C181SN	R_G3PD2	R_ATHRDHr	R_NADPC	R_ICDHyr	R_C140SN	R_LSERDHr	R_NADPHQR3	R_NADPHQR4	R_ME2	R_MSAR	R_ASPO2y	R_SELCYSLY3	R_C180SN	R_HSDy	R_NADPHQR2	R_DXPRIi	R_ASAD	R_Biomass	R_FLDO	R_KARA1i	R_MTHFD	R_KARA2i
M_nadph_c
R_FLVR_1	R_SHK3Dr	R_NDH_1	R_GLUDy	R_AGPR	R_GLUTRR	R_G5SD	R_DHDPRy	R_THZPSN3	R_TRDR	R_KAS_HP2	R_APRAUR	R_P5CR	R_DSERDHr	R_FLDR2	R_C160SN	R_C181SN	R_G3PD2	R_ATHRDHr	R_ICDHyr	R_C140SN	R_LSERDHr	R_NADPHQR3	R_NADPHQR4	R_ME2	R_MSAR	R_ASPO2y	R_SELCYSLY3	R_C180SN	R_HSDy	R_NADPHQR2	R_DXPRIi	R_ASAD	R_Biomass	R_FLDO	R_KARA1i	R_MTHFD	R_KARA2i
M_nh4_c
R_CTPS1	R_GLUDy	R_NIT1b	R_NH4tpp	R_ALPHNH	R_CCGS	R_THZSN	R_DADA	R_HMBS	R_GLNS	R_DHPPDA	R_ADD	R_CYSTL	R_ADA	R_CSND	R_ASPT	R_DCTPD2	R_NADS1	R_THRD_L	R_NH4_t
M_nh4_m
R_THRD_Lm
M_nh4_p
R_ASNNpp	R_NH4tpp	R_NTRIR4pp	R_NTRIR3pp	R_GLUNpp	R_NO2R	R_NH4_t
M_ni2_c
R_NI2uabcpp	R_NI2t3pp
M_ni2_p
R_NI2uabcpp	R_NI2t3pp
M_nicrnt_c
R_NNAT	R_NNDPR	R_NNATr
M_nmn_c
R_NMNAT	R_NADDP	R_NADPC
M_no2_p
R_NTRIR4pp	R_NO3R1bpp	R_NO3R2bpp	R_NTRIR3pp	R_NO2t	R_NO2R	R_NO3R
M_NO2_b
R_EX_no2_LPAREN_e_RPAREN_
no2_e_
R_NO2t	R_EX_no2_LPAREN_e_RPAREN_
M_no3_p
R_NO3R1bpp	R_NO3R2bpp	R_NO3t	R_NO3R
M_no3_b
R_EX_no3_LPAREN_e_RPAREN_
M_no3_e
R_NO3t	R_EX_no3_LPAREN_e_RPAREN_
M_no_c
R_NHFRBO
M_novbcn_e
R_NOVBCNtpp
M_novbcn_p
R_NOVBCNtpp
M_o2_c
R_SODr	R_CYOO_HP	R_GLYCTO1	R_CYTBDpp	R_CPPPGO	R_SPODM	R_PPPGO	R_OPHHX
M_o2s_c
R_CYOO_HP	R_SPODM
M_oaa_c
R_OAAt2_2pp	R_ASPTA	R_TARTD	R_UNK5	R_CS	R_PC
M_oaa_p
R_OAAt2_2pp
M_ocdcaACP_c
R_C180SN	R_G3PAT180
M_ocdca_c
R_FACOAL180_2
M_ocdca_e
R_OCDCAtexi
M_ocdca_p
R_PLIPA1G180pp	R_PLIPA1E180pp	R_PLIPA2G180pp	R_PLIPA2E180pp	R_OCDCAtexi	R_PLIPA2A180pp	R_PLIPA1A180pp
M_ocdcea_c
R_FACOAL181
M_ocdcea_e
R_OCDCEAtexi
M_ocdcea_p
R_PLIPA1A181pp	R_PLIPA2E181pp	R_OCDCEAtexi	R_PLIPA2G181pp	R_PLIPA1E181pp	R_PLIPA2A181pp	R_PLIPA1G181pp
M_octdp_c
R_HBZOPT	R_OCTDPS
M_octeACP_c
R_C190cSN	R_C181SN	R_G3PAT181
M_odecoa_c
R_FACOAL181
M_orn_c
R_OCBT_1	R_ORNTAC
M_orot5p_c
R_OMPDC	R_ORPT
M_orot_c
R_OROTt2_2pp	R_ORPT	R_DHORD3
M_orot_p
R_OROTt2_2pp
M_pa120_c
R_DAGK120	R_DASYN120
M_pa120_p
R_PLIPA1A120pp	R_PLIPA2A120pp
M_pa140_c
R_DAGK140	R_DASYN140
M_pa140_p
R_PLIPA1A140pp	R_PLIPA2A140pp
M_pa141_c
R_DAGK141
M_pa141_p
R_PLIPA2A141pp	R_PLIPA1A141pp
M_pa160_c
R_DAGK160	R_DASYN160
M_pa160_p
R_PLIPA1A160pp	R_PLIPA2A160pp
M_pa161_c
R_DAGK161	R_DASYN161
M_pa161_p
R_PLIPA1A161pp	R_PLIPA2A161pp
M_pa180_c
R_DAGK180	R_DASYN180
M_pa180_p
R_PLIPA2A180pp	R_PLIPA1A180pp
M_pa181_c
R_DAGK181	R_DASYN181
M_pa181_p
R_PLIPA1A181pp	R_PLIPA2A181pp
M_pa_Hp_c
R_DASYN_HP	R_PASYN_HP
M_pac_c
R_PACCOAL
M_palmACP_c
R_KAS_HP2	R_C160SN	R_G3PAT160
M_pan4p_c
R_PTPATi	R_ACPS
M_pap_c
R_PAPR	R_ACPS
M_paps_c
R_PAPR
M_pdx5p_c
R_PDX5PS
M_pe120_p
R_PLIPA2E120pp	R_PLIPA1E120pp
M_pe140_p
R_PLIPA2E140pp	R_PLIPA1E140pp
M_pe141_p
R_PLIPA2E141pp	R_PLIPA1E141pp
M_pe160_p
R_PLIPA2E160pp	R_PLIPA1E160pp
M_pe161_p
R_PLIPA2E161pp	R_PLIPA1E161pp	R_PETNT161pp
M_pe180_p
R_PLIPA1E180pp	R_PLIPA2E180pp
M_pe181_p
R_PETNT181pp	R_PLIPA2E181pp	R_PLIPA1E181pp
M_pe_HP_c
R_PSD_HP
M_pep_c
R_ENO	R_UAGCVT	R_ACNPLYS	R_PPS	R_PSCVT	R_KDOPS	R_DDPA	R_CELBpts
M_peptido_EC_c
R_PPTGS
M_peptido_TB1_c
R_PPTGS_TB1
M_peptido_TB2_c
R_PPTGS_TB2
M_pg120_p
R_PLIPA1G120pp	R_PLIPA2G120pp
M_pg140_p
R_PLIPA2G140pp	R_PLIPA1G140pp
M_pg141_p
R_PLIPA1G141pp	R_PLIPA2G141pp
M_pg160_c
R_PROLPPGT160
M_pg160_p
R_PLIPA1G160pp	R_PLIPA2G160pp
M_pg161_p
R_PLIPA1G161pp	R_PLIPA2G161pp
M_pg180_p
R_PLIPA1G180pp	R_PLIPA2G180pp
M_pg181_p
R_PLIPA2G181pp	R_PLIPA1G181pp
M_pg_HP_c
R_PGPP_HP
M_pgp_HP_c
R_PGSA_HP	R_PGPP_HP
M_phaccoa_c
R_IOR2b	R_PACCOAL
M_phe__L_c
R_PHETA1	R_Biomass
M_phhlipa_c
R_HEPT3
M_phom_c
R_THRS	R_HSK
M_phpyr_c
R_PHETA1	R_PPNDH	R_IOR2b
M_phthr_c
R_PDX5PS
M_pi_c
R_CTPS1	R_CBL2abc	R_METSRabc	R_SULabcpp	R_3PEPTabcpp	R_PRAGSr	R_G5SD2	R_PIt7	R_SPMDabc	R_TAURabcpp	R_AGPR	R_ACTNabc1	R_VALabc	R_ASPCT	R_G5SD	R_NIT1b	R_Cobalt2abcppI	R_GLNTAL	R_PRASCSi	R_ACCOACr	R_ACTNabc	R_ZNabc	R_METDabcpp	R_UAGCVT	R_MSO3abc	R_TUNGSabcpp	R_METabcpp	R_NI2uabcpp	R_G2PP	R_UGMDDS	R_ASPabcpp	R_UREASE	R_AEPabc	R_PPA	R_FE2abc	R_ACNPLYS	R_GMHEPPA	R_METDabc	R_BUTSabc	R_PRFGS_1	R_ETHSabc	R_CCGS	R_UAMAS	R_TAURabc	R_GART	R_SULAabc	R_ATPS4r	R_METAT	R_HEXSabc	R_CHORS
M_pi_e
R_PIt7	R_PIabc	R_PIt2r	R_EX_pi_LPAREN_e_RPAREN_
M_pi_b
R_EX_pi_LPAREN_e_RPAREN_
M_pi_p
R_UDCPDPpp
M_pmcoa_c
R_AOXSr
M_pmtcoa_c
R_FACOAL160
M_poaac_c
R_POAACR
M_polypi_c
R_EPPP
M_pp2coa_c
R_LCD
M_ppa_c
R_PPAAFDOR
M_ppal_c
R_PPAAFDOR
M_ppbng_c
R_PPBNGS	R_HMBS
M_ppgpp_c
R_PPGPPDP	R_GDPDPK
M_pphn_c
R_PPNDH	R_CHORM	R_PPND
M_ppi_c
R_ANPRT	R_TECA2S45	R_HBZOPT	R_DNTPPA	R_SERTRS	R_PPGPPDP	R_TMPPP	R_GUAPRT	R_FACOAL150_ISO	R_NTPP10	R_NTPP11	R_MOGDS	R_GLUTRS	R_BMOGDS1	R_THRTRS	R_BWCOGDS2	R_PROTRS	R_DUTPDP	R_GRTT	R_THZPSN3	R_GDPTPDP	R_NMNAT	R_FACOAL140_ISO	R_FOLD3	R_FACOAL171_ISO	R_FACOAL171_anteiso	R_PPA	R_BWCOGDS1	R_FACOAL170_ISO	R_DASYN140	R_PACCOAL2	R_PACCOAL3	R_GMHEPAT	R_ARGSSr	R_METAT	R_NTPP9	R_SERTRS2	R_PTPATi	R_DASYN_HP	R_PPIabc	R_BACCL	R_CPMPS	R_PZS	R_BMOGDS2	R_DGUNC	R_ARGTRS	R_THZPSN	R_UPPRTr	R_FACOAL180_2	R_GALU
M_ppi_e
R_PPIabc
M_ppi_m
R_TRPTRSm	R_VALTRSm	R_LEUTRSm	R_TYRTRSm
M_ppp9_c
R_PPPGO
M_pppg9_c
R_CPPPGO	R_PPPGO
M_pppi_c
R_PPIK
M_pppn_c
R_PPPNt2rpp
M_pppn_p
R_PPPNt2rpp
M_pram_c
R_PRAGSr	R_GLUPRT
M_pran_c
R_ANPRT	R_PRAI	R_PRAIi
M_prbamp_c
R_PRAMPC_1	R_PRATPP
M_prbatp_c
R_ATPPRT	R_PRATPP
M_preq0_c
R_CCGS
M_prfp_c
R_PRMICI	R_PRAMPC_1
M_prlp_c
R_PRMICI	R_IG3PS_1
M_pro__L_e
R_PROt4r
M_pro__L_c
R_PROTRS	R_AMPTASEPG	R_P5CR	R_PROt4r
M_progly_c
R_AMPTASEPG
M_prolpp_c
R_PROLPPGT160
M_protrna_c
R_PROTRS
M_prpp_c
R_ANPRT	R_GUAPRT	R_PRPPS	R_UPPRTr	R_XPPT	R_HXPRT	R_ORPT	R_ADPT	R_ATPPRT	R_GLUPRT	R_NNDPR
M_ps_HP_c
R_PSD_HP	R_PSSA_HP
M_psd5p_c
R_YUMPS
M_pser__L_c
R_PSERT	R_PSP_L
M_ptrc_c
R_SPMS	R_PTRCabc	R_PTRCTA
M_ptrc_e
R_PTRCabc
M_pyr_c
R_ADCL	R_LACD	R_PDH2	R_THZSN	R_PPS	R_POR5	R_ACLS	R_ME2	R_ANS1	R_CELBpts	R_DHDPS	R_CYSTL	R_CITMS	R_PFO	R_ACHBS	R_PC
M_q8_c
R_TETDHpp3	R_TTONR2pp	R_TSULDHpp3	R_FDH4pp	R_CYTBDpp	R_NO3R1bpp	R_HYD1pp	R_NTRIR3pp	R_NADPHQR2
M_q8h2_c
R_TETDHpp3	R_TTONR2pp	R_TSULDHpp3	R_FDH4pp	R_CYTBDpp	R_NO3R1bpp	R_HYD1pp	R_NTRIR3pp	R_NADPHQR2
M_quln_c
R_QULNS	R_NNDPR
M_r3mmal_c
R_CITCIb	R_3MMD
M_r5p_c
R_PRPPS	R_TKT1	R_RPI	R_YUMPS
M_rfamp_e
R_RFAMPtpp
M_rfamp_p
R_RFAMPtpp
M_rhcys_c
R_RHCCE	R_AHCYSNS
M_ribflvRD_c
R_FLVR_1
M_ribflv_c
R_FLVR_1	R_RBFSb
M_ru5p__D_c
R_DB4PS	R_A5PISO	R_RPE	R_RPI
M_s7p_c
R_S7PI	R_TKT1	R_TALA
M_salchs4fe_e
R_SALCHS4FEtonex
M_salchs4fe_p
R_SALCHS4FEtonex
M_scl_c
R_SHCHD2	R_SHCHF
M_scys__L_c
R_AHSERL3
M_sel_c
R_SELR
M_selcys_c
R_SELCYSLY3
M_seln_c
R_AHSERL3	R_SELCYSLY3	R_SELNPS
M_selnp_c
R_SELNPS
M_ser__D_e
R_DSERt2
M_ser__D_c
R_DSERDHr	R_DSERt2
M_ser__L_c
R_SERTRS	R_PSSA_HP	R_TRPS2	R_TRPS1	R_SERTRS2	R_LSERDHr	R_GHMT2r	R_SERAT	R_Biomass	R_PSP_L
M_sertrna_c
R_SERTRS
M_sertrna_sec_c
R_SERTRS2
M_sheme_c
R_SHCHF
M_skm5p_c
R_SHKK	R_PSCVT
M_skm_c
R_SHK3Dr	R_SHKK
M_sl26da_c
R_SDPDS	R_SDPTA
M_sl2a6o_c
R_THDPS	R_SDPTA
M_slcys_c
R_SLCYSS
M_slnt_c
R_SELR
M_so3_c
R_PAPR	R_AHSERL4
M_so3_e
R_TTONR2pp
M_so3_p
R_TSULDHpp3	R_TTONR1pp	R_TSULDHpp1	R_TSULDHpp2
M_so4_c
R_SULabcpp	R_SO4t2	R_SADT1
M_so4_e
R_SO4t2
M_so4_p
R_SULabcpp
M_spmd_c
R_SPMS	R_SPMDabc	R_SPMDt3	R_GSPMDA	R_GSPMDS	R_SPMDAT1	R_SPMDAT2	R_SPRMS
M_spmd_e
R_SPMDabc	R_SPMDt3
M_sprm_c
R_SPRMS
M_strcoa_c
R_FACOAL180_2
M_succ_c
R_SUCASPtpp	R_SUCMALtpp	R_SDPDS	R_SUCTARTtpp	R_SUCCt2_3pp	R_SUCFUMtpp	R_SUCCt2_2pp	R_FRD5	R_FRD2rpp	R_SUCOAS
M_succ_p
R_SUCASPtpp	R_SUCMALtpp	R_SUCTARTtpp	R_SUCCt2_3pp	R_SUCFUMtpp	R_SUCCt2_2pp
M_succoa_c
R_OOR3	R_THDPS	R_SUCOAS
M_sucsal_c
R_ABTA
M_sula_c
R_SULAabc
M_sula_e
R_SULAabc
M_tartr__D_c
R_SUCTARTtpp	R_TARTt2_3pp	R_TARTRDtpp
M_tartr__D_p
R_SUCTARTtpp	R_TARTt2_3pp	R_TARTRDtpp
M_tartr__L_c
R_TARTD
M_taur_c
R_TAURabcpp	R_TAURabc
M_taur_e
R_TAURabc
M_taur_p
R_TAURabcpp
M_tcam_BS_c
R_TECA4S_BS
M_tdcoa_c
R_FACOAL140
M_tet_p
R_TETDHpp2	R_TETDHpp3	R_TETDHpp1
M_thdp_c
R_DHDPRy	R_APATi	R_THDPS
M_thf_c
R_GARFT	R_MOHMT	R_AICART	R_FTHFD	R_GHMT2r	R_FMETTRS_1	R_METS
M_thmmp_c
R_TMPPP	R_TMPKr
M_thmpp_c
R_TMPKr
M_thr__L_m
R_THRD_Lm
M_thr__L_c
R_THRTRS	R_THRt2pp	R_THRS	R_THRabcpp	R_Biomass	R_THRD_L
M_thr__L_p
R_THRt2pp	R_THRabcpp
M_thrtrna_c
R_THRTRS
M_thymd_c
R_TMDK1
M_tma_c
R_TMAOR2	R_TMAOR1
M_tma_p
R_TMAOR1pp	R_TMAOR2pp
M_tmao_c
R_TMAOR2	R_TMAOR1
M_tmao_p
R_TMAOR1pp	R_TMAOR2pp
M_trdox_c
R_RNDR1	R_TRDR	R_RNTR4	R_THIORDXi	R_PAPR	R_RNDR4	R_RNDR2	R_AHSERL4	R_RNDR3
M_trdrd_c
R_RNDR1	R_TRDR	R_RNTR4	R_THIORDXi	R_PAPR	R_RNDR4	R_RNDR2	R_AHSERL4	R_RNDR3
M_trnaarg_c
R_ARGTRS
M_trnacys_c
R_CYSTRS
M_trnaglu_c
R_GLUTRS	R_GLUTRR
M_trnaile_c
R_ILETRS
M_trnaleu_m
R_LEUTRSm
M_trnalys_c
R_LYSTRS
M_trnamet_c
R_METTRS
M_trnapro_c
R_PROTRS
M_trnasecys_c
R_SERTRS2
M_trnaser_c
R_SERTRS
M_trnathr_c
R_THRTRS
M_trnatrp_m
R_TRPTRSm
M_trnatyr_m
R_TYRTRSm
M_trnaval_c
R_VALTRS
M_trnaval_m
R_VALTRSm
M_trp__L_c
R_TRPS2	R_TRPS1	R_Biomass
M_trp__L_m
R_TRPTRSm
M_trptrna_m
R_TRPTRSm
M_tsul_c
R_AHSERL4	R_SLCYSS
M_tsul_e
R_TTONR2pp
M_tsul_p
R_TETDHpp2	R_TETDHpp3	R_TETDHpp1	R_TSULDHpp3	R_TTONR1pp	R_TSULDHpp1	R_TSULDHpp2
M_ttdca_c
R_FACOAL140
M_ttdca_e
R_TTDCAtexi
M_ttdca_p
R_PLIPA1A140pp	R_PLIPA2A140pp	R_PLIPA2E140pp	R_PLIPA2G140pp	R_TTDCAtexi	R_PLIPA1G140pp	R_PLIPA1E140pp
M_ttdcea_e
R_TTDCEAtexi
M_ttdcea_p
R_PLIPA2A141pp	R_PLIPA1A141pp	R_PLIPA2E141pp	R_PLIPA1G141pp	R_TTDCEAtexi	R_PLIPA2G141pp	R_PLIPA1E141pp
M_tton_e
R_TTONR2pp
M_tton_p
R_TTONR1pp
M_ttrcyc_e
R_TTRCYCtpp
M_ttrcyc_p
R_TTRCYCtpp
M_tungs_c
R_WCOS	R_TUNGSabcpp
M_tungs_p
R_TUNGSabcpp
M_tyr__L_m
R_TYRTRSm
M_tyr__L_c
R_TYRTA	R_TYRTAi	R_THZSN	R_THZPSN	R_Biomass
M_tyrtrna_m
R_TYRTRSm
M_u23ga_c
R_USHD
M_u23gn_c
R_USHDN
M_u2ga_HP_c
R_LPADSS_HP
M_u3aga_HP_c
R_UHGADA_HP
M_u3hga_HP_c
R_UHGADA_HP
M_uaaAgla_c
R_PPTGS_TB1
M_uaaGgla_c
R_PPTGS_TB2
M_uaagmda_c
R_MPTG2	R_MPTG	R_PPTGS	R_UAGPT3
M_uaccg_c
R_UAGCVT
M_uacgala_c
R_TECA4S_BS
M_uacgam_c
R_TECA2S45	R_UAGCVT	R_UAGPT3	R_TECA1S45	R_LPSSYN_HP	R_UAGDP
M_uacmam_c
R_TECA2S45	R_UACMAMO	R_TECA1S45
M_uacmamu_c
R_UACMAMO
M_uagmda_c
R_PAPPT3	R_UAGPT3
M_uama_c
R_UAMAS
M_uamr_c
R_UAMAS
M_udcpdp_c
R_MPTG2	R_PPTGS_TB2	R_MPTG	R_PPTGS_TB1	R_PPTGS	R_UDCPDP
M_udcpdp_p
R_UDCPDPpp
M_udcpp_c
R_PAPPT3	R_UDCPDP
M_udcpp_p
R_UDCPDPpp
M_udpLa4n_c
R_UDPKAAT
M_udpLa4o_c
R_UDPKAAT
M_udp_c
R_TECA2S45	R_CPSS_LPL2	R_UMPK	R_GLCTR4N	R_NDPK2	R_TECA4S_BS	R_CPSS_LPL	R_GALT1	R_RNDR4	R_HMPK3	R_UAGPT3	R_LPADSS_HP	R_RFA_HP	R_TECA1S45	R_LPSSYN_HP	R_GLCTR4
[truncated: 58 more rows]
[truncated: 150 more columns]

## Sheet: miriam
id	is	isEncodedBy	encodes	hasPart	hasProperty	hasTaxon	hasVersion	isDescribedBy	isHomologTo	isPartOf	isPropertyOf	isVersionOf	occursIn
M_12dgr120_c	http://identifiers.org/bigg.metabolite/12dgr120
M_12dgr120_c	http://identifiers.org/kegg.compound/C00641
M_12dgr120_c	http://identifiers.org/seed/cpd15306
M_12dgr140_c	http://identifiers.org/bigg.metabolite/12dgr140
M_12dgr140_c	http://identifiers.org/kegg.compound/C00641
M_12dgr140_c	http://identifiers.org/seed/cpd15307
M_12dgr141_c	http://identifiers.org/bigg.metabolite/12dgr141
M_12dgr141_c	http://identifiers.org/kegg.compound/C00641
M_12dgr141_c	http://identifiers.org/seed/cpd15308
M_12dgr160_c	http://identifiers.org/bigg.metabolite/12dgr160
M_12dgr160_c	http://identifiers.org/kegg.compound/C00641
M_12dgr160_c	http://identifiers.org/seed/cpd15309
M_12dgr161_c	http://identifiers.org/bigg.metabolite/12dgr161
M_12dgr161_c	http://identifiers.org/kegg.compound/C00641
M_12dgr161_c	http://identifiers.org/seed/cpd15310
M_12dgr161_p	http://identifiers.org/bigg.metabolite/12dgr161
M_12dgr161_p	http://identifiers.org/kegg.compound/C00641
M_12dgr161_p	http://identifiers.org/seed/cpd15310
M_12dgr180_c	http://identifiers.org/bigg.metabolite/12dgr180
M_12dgr180_c	http://identifiers.org/kegg.compound/C00641
M_12dgr180_c	http://identifiers.org/seed/cpd15311
M_12dgr181_c	http://identifiers.org/bigg.metabolite/12dgr181
M_12dgr181_c	http://identifiers.org/kegg.compound/C00641
M_12dgr181_c	http://identifiers.org/seed/cpd15312
M_12dgr181_p	http://identifiers.org/bigg.metabolite/12dgr181
M_12dgr181_p	http://identifiers.org/kegg.compound/C00641
M_12dgr181_p	http://identifiers.org/seed/cpd15312
M_1agpe120_p	http://identifiers.org/bigg.metabolite/1agpe120
M_1agpe120_p	http://identifiers.org/kegg.compound/C04438
M_1agpe120_p	http://identifiers.org/seed/cpd15313
M_1agpe140_p	http://identifiers.org/bigg.metabolite/1agpe140
M_1agpe140_p	http://identifiers.org/kegg.compound/C04438
M_1agpe140_p	http://identifiers.org/seed/cpd15314
M_1agpe141_p	http://identifiers.org/bigg.metabolite/1agpe141
M_1agpe141_p	http://identifiers.org/kegg.compound/C04438
M_1agpe141_p	http://identifiers.org/seed/cpd15315
M_1agpe160_p	http://identifiers.org/bigg.metabolite/1agpe160
M_1agpe160_p	http://identifiers.org/kegg.compound/C04438
M_1agpe160_p	http://identifiers.org/seed/cpd15316
M_1agpe161_p	http://identifiers.org/bigg.metabolite/1agpe161
M_1agpe161_p	http://identifiers.org/kegg.compound/C04438
M_1agpe161_p	http://identifiers.org/seed/cpd15317
M_1agpe180_p	http://identifiers.org/bigg.metabolite/1agpe180
M_1agpe180_p	http://identifiers.org/kegg.compound/C04438
M_1agpe181_p	http://identifiers.org/bigg.metabolite/1agpe181
M_1agpe181_p	http://identifiers.org/kegg.compound/C04438
M_1agpe181_p	http://identifiers.org/seed/cpd12547
M_1agpg120_p	http://identifiers.org/bigg.metabolite/1agpg120
M_1agpg120_p	http://identifiers.org/seed/cpd15318
M_1agpg140_p	http://identifiers.org/bigg.metabolite/1agpg140
M_1agpg140_p	http://identifiers.org/seed/cpd15319
M_1agpg141_p	http://identifiers.org/bigg.metabolite/1agpg141
M_1agpg141_p	http://identifiers.org/seed/cpd15320
M_1agpg160_p	http://identifiers.org/bigg.metabolite/1agpg160
M_1agpg160_p	http://identifiers.org/seed/cpd15321
M_1agpg161_p	http://identifiers.org/bigg.metabolite/1agpg161
M_1agpg161_p	http://identifiers.org/seed/cpd15322
M_1agpg180_p	http://identifiers.org/bigg.metabolite/1agpg180
M_1agpg180_p	http://identifiers.org/seed/cpd15323
M_1agpg181_p	http://identifiers.org/bigg.metabolite/1agpg181
M_1agpg181_p	http://identifiers.org/seed/cpd15324
M_1ddecg3p_c	http://identifiers.org/bigg.metabolite/1ddecg3p
M_1ddecg3p_c	http://identifiers.org/chebi/CHEBI:62840
M_1ddecg3p_c	http://identifiers.org/chebi/CHEBI:72682
M_1ddecg3p_c	http://identifiers.org/lipidmaps/LMGP10050015
M_1ddecg3p_c	http://identifiers.org/biocyc/META:CPD0-2200
M_1ddecg3p_c	http://identifiers.org/metanetx.chemical/MNXM4232
M_1ddecg3p_c	http://identifiers.org/seed.compound/cpd15325
M_1ddecg3p_p	http://identifiers.org/bigg.metabolite/1ddecg3p
M_1ddecg3p_p	http://identifiers.org/kegg.compound/C00681
M_1ddecg3p_p	http://identifiers.org/seed/cpd15325
M_1hdec9eg3p_c	http://identifiers.org/bigg.metabolite/1hdec9eg3p
M_1hdec9eg3p_c	http://identifiers.org/metanetx.chemical/MNXM91047
M_1hdec9eg3p_c	http://identifiers.org/seed.compound/cpd15326
M_1hdec9eg3p_p	http://identifiers.org/bigg.metabolite/1hdec9eg3p
M_1hdec9eg3p_p	http://identifiers.org/seed/cpd15326
M_1hdecg3p_c	http://identifiers.org/bigg.metabolite/1hdecg3p
M_1hdecg3p_c	http://identifiers.org/metanetx.chemical/MNXM90586
M_1hdecg3p_c	http://identifiers.org/seed.compound/cpd15327
M_1hdecg3p_p	http://identifiers.org/bigg.metabolite/1hdecg3p
M_1hdecg3p_p	http://identifiers.org/kegg.compound/C00681
M_1hdecg3p_p	http://identifiers.org/seed/cpd15327
M_1odec11eg3p_c	http://identifiers.org/bigg.metabolite/1odec11eg3p
M_1odec11eg3p_c	http://identifiers.org/metanetx.chemical/MNXM91049
M_1odec11eg3p_c	http://identifiers.org/seed.compound/cpd15328
M_1odec11eg3p_p	http://identifiers.org/bigg.metabolite/1odec11eg3p
M_1odec11eg3p_p	http://identifiers.org/seed/cpd15328
M_1odecg3p_c	http://identifiers.org/bigg.metabolite/1odecg3p
M_1odecg3p_c	http://identifiers.org/chebi/CHEBI:74565
M_1odecg3p_c	http://identifiers.org/chebi/CHEBI:74850
M_1odecg3p_c	http://identifiers.org/hmdb/HMDB07854
M_1odecg3p_c	http://identifiers.org/lipidmaps/LMGP10050005
M_1odecg3p_c	http://identifiers.org/biocyc/META:CPD0-2113
M_1odecg3p_c	http://identifiers.org/metanetx.chemical/MNXM32950
M_1odecg3p_c	http://identifiers.org/seed.compound/cpd15329
M_1odecg3p_p	http://identifiers.org/bigg.metabolite/1odecg3p
M_1odecg3p_p	http://identifiers.org/kegg.compound/C00681
M_1odecg3p_p	http://identifiers.org/seed/cpd15329
M_1tdec7eg3p_p	http://identifiers.org/bigg.metabolite/1tdec7eg3p
M_1tdec7eg3p_p	http://identifiers.org/kegg.compound/C00681
M_1tdec7eg3p_p	http://identifiers.org/seed/cpd15330
M_1tdecg3p_c	http://identifiers.org/bigg.metabolite/1tdecg3p
M_1tdecg3p_c	http://identifiers.org/chebi/CHEBI:62833
M_1tdecg3p_c	http://identifiers.org/chebi/CHEBI:72683
M_1tdecg3p_c	http://identifiers.org/lipidmaps/LMGP10050007
M_1tdecg3p_c	http://identifiers.org/biocyc/META:CPD0-2254
M_1tdecg3p_c	http://identifiers.org/metanetx.chemical/MNXM3426
M_1tdecg3p_c	http://identifiers.org/seed.compound/cpd15331
M_1tdecg3p_p	http://identifiers.org/bigg.metabolite/1tdecg3p
M_1tdecg3p_p	http://identifiers.org/kegg.compound/C00681
M_1tdecg3p_p	http://identifiers.org/seed/cpd15331
M_25aics_c	http://identifiers.org/bigg.metabolite/25aics
M_25aics_c	http://identifiers.org/reactome/111399
M_25aics_c	https://www.molecular-networks.com/biopath3/biopath/mols/5-prime-Phosphoribosyl-4-N-(succino-carboxamide)-5-aminoimidazole
M_25aics_c	http://identifiers.org/kegg.compound/C04823
M_25aics_c	http://identifiers.org/chebi/CHEBI:11028
M_25aics_c	http://identifiers.org/chebi/CHEBI:18319
M_25aics_c	http://identifiers.org/chebi/CHEBI:18965
M_25aics_c	http://identifiers.org/chebi/CHEBI:45856
M_25aics_c	http://identifiers.org/chebi/CHEBI:572
M_25aics_c	http://identifiers.org/chebi/CHEBI:58443
M_25aics_c	http://identifiers.org/chebi/CHEBI:78110
M_25aics_c	http://identifiers.org/hmdb/HMDB00797
M_25aics_c	http://identifiers.org/hmdb/HMDB06274
M_25aics_c	http://identifiers.org/biocyc/META:P-RIBOSYL-4-SUCCCARB-AMINOIMIDAZOLE
M_25aics_c	http://identifiers.org/metanetx.chemical/MNXM607
M_25aics_c	http://identifiers.org/unipathway.compound/UPC04823
M_25aics_c	http://identifiers.org/seed.compound/cpd02921
M_26dap__M_c	http://identifiers.org/bigg.metabolite/26dap__M
M_26dap__M_c	http://identifiers.org/kegg.compound/C00680
M_26dap__M_c	http://identifiers.org/chebi/CHEBI:10598
M_26dap__M_c	http://identifiers.org/chebi/CHEBI:12822
M_26dap__M_c	http://identifiers.org/chebi/CHEBI:12823
M_26dap__M_c	http://identifiers.org/chebi/CHEBI:12825
M_26dap__M_c	http://identifiers.org/chebi/CHEBI:16488
M_26dap__M_c	http://identifiers.org/chebi/CHEBI:25203
M_26dap__M_c	http://identifiers.org/chebi/CHEBI:25204
M_26dap__M_c	http://identifiers.org/chebi/CHEBI:30308
M_26dap__M_c	http://identifiers.org/chebi/CHEBI:40838
M_26dap__M_c	http://identifiers.org/chebi/CHEBI:57791
M_26dap__M_c	http://identifiers.org/biocyc/META:MESO-DIAMINOPIMELATE
M_26dap__M_c	http://identifiers.org/metanetx.chemical/MNXM529
M_26dap__M_c	http://identifiers.org/unipathway.compound/UPC00680
M_26dap__M_c	http://identifiers.org/seed.compound/cpd00516
M_26dap__M_c	https://www.molecular-networks.com/biopath3/biopath/mols/meso-2,6-Diaminoheptanedioate
M_26dap__M_p	http://identifiers.org/bigg.metabolite/26dap__M
M_26dap__M_p	http://identifiers.org/kegg.compound/C00680
M_26dap__M_p	http://identifiers.org/chebi/CHEBI:10598
M_26dap__M_p	http://identifiers.org/chebi/CHEBI:12822
M_26dap__M_p	http://identifiers.org/chebi/CHEBI:12823
M_26dap__M_p	http://identifiers.org/chebi/CHEBI:12825
M_26dap__M_p	http://identifiers.org/chebi/CHEBI:16488
M_26dap__M_p	http://identifiers.org/chebi/CHEBI:25203
M_26dap__M_p	http://identifiers.org/chebi/CHEBI:25204
M_26dap__M_p	http://identifiers.org/chebi/CHEBI:30308
M_26dap__M_p	http://identifiers.org/chebi/CHEBI:40838
M_26dap__M_p	http://identifiers.org/chebi/CHEBI:57791
M_26dap__M_p	http://identifiers.org/biocyc/META:MESO-DIAMINOPIMELATE
M_26dap__M_p	http://identifiers.org/metanetx.chemical/MNXM529
M_26dap__M_p	http://identifiers.org/unipathway.compound/UPC00680
M_26dap__M_p	http://identifiers.org/seed.compound/cpd00516
M_26dap__M_p	https://www.molecular-networks.com/biopath3/biopath/mols/meso-2,6-Diaminoheptanedioate
M_2agpe120_p	http://identifiers.org/bigg.metabolite/2agpe120
M_2agpe120_p	http://identifiers.org/kegg.compound/C05973
M_2agpe120_p	http://identifiers.org/seed/cpd15336
M_2agpe140_p	http://identifiers.org/bigg.metabolite/2agpe140
M_2agpe140_p	http://identifiers.org/kegg.compound/C05973
M_2agpe140_p	http://identifiers.org/seed/cpd15337
M_2agpe141_p	http://identifiers.org/bigg.metabolite/2agpe141
M_2agpe141_p	http://identifiers.org/kegg.compound/C05973
M_2agpe141_p	http://identifiers.org/seed/cpd15338
M_2agpe160_p	http://identifiers.org/bigg.metabolite/2agpe160
M_2agpe160_p	http://identifiers.org/kegg.compound/C05973
M_2agpe160_p	http://identifiers.org/seed/cpd15339
M_2agpe161_p	http://identifiers.org/bigg.metabolite/2agpe161
M_2agpe161_p	http://identifiers.org/kegg.compound/C05973
M_2agpe161_p	http://identifiers.org/seed/cpd15340
M_2agpe180_p	http://identifiers.org/bigg.metabolite/2agpe180
M_2agpe180_p	http://identifiers.org/kegg.compound/C05973
M_2agpe180_p	http://identifiers.org/seed/cpd15341
M_2agpe181_p	http://identifiers.org/bigg.metabolite/2agpe181
M_2agpe181_p	http://identifiers.org/kegg.compound/C05973
M_2agpe181_p	http://identifiers.org/seed/cpd15342
M_2agpg120_p	http://identifiers.org/bigg.metabolite/2agpg120
M_2agpg120_p	http://identifiers.org/seed/cpd15343
M_2agpg140_p	http://identifiers.org/bigg.metabolite/2agpg140
M_2agpg140_p	http://identifiers.org/seed/cpd15344
M_2agpg141_p	http://identifiers.org/bigg.metabolite/2agpg141
M_2agpg141_p	http://identifiers.org/seed/cpd15345
M_2agpg160_c	http://identifiers.org/bigg.metabolite/2agpg160
M_2agpg160_c	http://identifiers.org/biocyc/META:CPD-8363
M_2agpg160_c	http://identifiers.org/metanetx.chemical/MNXM34740
M_2agpg160_p	http://identifiers.org/bigg.metabolite/2agpg160
M_2agpg160_p	http://identifiers.org/seed/cpd15346
M_2agpg161_p	http://identifiers.org/bigg.metabolite/2agpg161
M_2agpg161_p	http://identifiers.org/seed/cpd15347
M_2agpg180_p	http://identifiers.org/bigg.metabolite/2agpg180
M_2agpg180_p	http://identifiers.org/seed/cpd15348
M_2agpg181_p	http://identifiers.org/bigg.metabolite/2agpg181
M_2agpg181_p	http://identifiers.org/seed/cpd15349
M_2amsa_c	http://identifiers.org/bigg.metabolite/2amsa
M_2amsa_c	http://identifiers.org/chebi/1020
M_2amsa_c	http://identifiers.org/chebi/11523
M_2amsa_c	http://identifiers.org/chebi/17740
M_2amsa_c	http://identifiers.org/biocyc/2-AMINOMALONATE-SEMIALDEHYDE
M_2amsa_c	http://identifiers.org/chebi/21210
M_2amsa_c	http://identifiers.org/chebi/37012
M_2amsa_c	http://identifiers.org/chebi/58671
M_2amsa_c	http://identifiers.org/brenda/BG17765
M_2amsa_c	http://identifiers.org/kegg.compound/C11822
M_2amsa_c	http://identifiers.org/hmdb/HMDB11602
M_2amsa_c	http://identifiers.org/seed/cpd08626
M_2aobut_c	http://identifiers.org/bigg.metabolite/2aobut
M_2aobut_c	http://identifiers.org/chebi/11507
M_2aobut_c	http://identifiers.org/chebi/13048
M_2aobut_c	http://identifiers.org/chebi/16944
M_2aobut_c	http://identifiers.org/chebi/17844
M_2aobut_c	http://identifiers.org/chebi/21195
M_2aobut_c	http://identifiers.org/biocyc/3-K-THR
M_2aobut_c	http://identifiers.org/chebi/35229
M_2aobut_c	http://identifiers.org/chebi/40668
M_2aobut_c	http://identifiers.org/chebi/40673
M_2aobut_c	http://identifiers.org/chebi/6156
M_2aobut_c	http://identifiers.org/chebi/998
M_2aobut_c	http://identifiers.org/biocyc/AMINO-OXOBUT
M_2aobut_c	http://identifiers.org/brenda/BG19537
M_2aobut_c	http://identifiers.org/brenda/BG19538
M_2aobut_c	http://identifiers.org/kegg.compound/C03214
M_2aobut_c	http://identifiers.org/kegg.compound/C03508
M_2aobut_c	http://identifiers.org/hmdb/HMDB06454
M_2aobut_c	http://identifiers.org/lipidmaps/LMFA01060172
M_2aobut_c	http://identifiers.org/unipathway.compound/UPC03508
M_2aobut_c	http://identifiers.org/seed/cpd02053
M_2aobut_c	http://identifiers.org/seed/cpd02211
M_2ddecg3p_p	http://identifiers.org/bigg.metabolite/2ddecg3p
M_2ddecg3p_p	http://identifiers.org/kegg.compound/C03974
M_2ddecg3p_p	http://identifiers.org/seed/cpd15350
M_2dmmq8_c	http://identifiers.org/bigg.metabolite/2dmmq8
M_2dmmq8_c	http://identifiers.org/chebi/CHEBI:48455
M_2dmmq8_c	http://identifiers.org/lipidmaps/LMPR02030027
M_2dmmq8_c	http://identifiers.org/biocyc/META:DEMETHYLMENAQUINONE
M_2dmmq8_c	http://identifiers.org/metanetx.chemical/MNXM2178
M_2dmmq8_c	http://identifiers.org/seed.compound/cpd15352
M_2dmmql8_c	http://identifiers.org/bigg.metabolite/2dmmql8
M_2dmmql8_c	http://identifiers.org/chebi/CHEBI:61873
M_2dmmql8_c	http://identifiers.org/biocyc/META:CPD-12115
M_2dmmql8_c	http://identifiers.org/biocyc/META:CPD0-2129
M_2dmmql8_c	http://identifiers.org/metanetx.chemical/MNXM558
M_2dmmql8_c	http://identifiers.org/seed.compound/cpd15353
M_2fe1s_c	http://identifiers.org/bigg.metabolite/2fe1s
M_2hdec9eg3p_p	http://identifiers.org/bigg.metabolite/2hdec9eg3p
M_2hdec9eg3p_p	http://identifiers.org/kegg.compound/C03974
M_2hdec9eg3p_p	http://identifiers.org/seed/cpd15354
M_2hdecg3p_p	http://identifiers.org/bigg.metabolite/2hdecg3p
M_2hdecg3p_p	http://identifiers.org/kegg.compound/C03974
M_2hdecg3p_p	http://identifiers.org/seed/cpd15355
M_2ippm_c	http://identifiers.org/bigg.metabolite/2ippm
M_2ippm_c	https://www.molecular-networks.com/biopath3/biopath/mols/2-Isopropylmaleate
M_2ippm_c	http://identifiers.org/kegg.compound/C02631
M_2ippm_c	http://identifiers.org/chebi/CHEBI:11604
M_2ippm_c	http://identifiers.org/chebi/CHEBI:1179
M_2ippm_c	http://identifiers.org/chebi/CHEBI:17275
M_2ippm_c	http://identifiers.org/chebi/CHEBI:19668
M_2ippm_c	http://identifiers.org/chebi/CHEBI:58085
M_2ippm_c	http://identifiers.org/hmdb/HMDB12241
M_2ippm_c	http://identifiers.org/biocyc/META:CPD-9451
M_2ippm_c	http://identifiers.org/metanetx.chemical/MNXM1706
M_2ippm_c	http://identifiers.org/unipathway.compound/UPC02631
M_2ippm_c	http://identifiers.org/seed.compound/cpd01710
M_2kmb_c	http://identifiers.org/bigg.metabolite/2kmb
M_2kmb_c	http://identifiers.org/metanetx.chemical/MNXM146252
M_2m3osuc_c	http://identifiers.org/bigg.metabolite/2m3osuc
M_2m3osuc_c	http://identifiers.org/kegg.compound/C06030
M_2m3osuc_c	http://identifiers.org/chebi/CHEBI:50793
M_2m3osuc_c	http://identifiers.org/chebi/CHEBI:50794
M_2m3osuc_c	http://identifiers.org/chebi/CHEBI:58851
M_2m3osuc_c	http://identifiers.org/chebi/CHEBI:6885
M_2m3osuc_c	http://identifiers.org/biocyc/META:METHYLOXALO-ACETATE
M_2m3osuc_c	http://identifiers.org/metanetx.chemical/MNXM2068
M_2m3osuc_c	https://www.molecular-networks.com/biopath3/biopath/mols/Methyloxaloacetate
M_2m3osuc_c	http://identifiers.org/seed.compound/cpd03591
M_2odec11eg3p_p	http://identifiers.org/bigg.metabolite/2odec11eg3p
M_2odec11eg3p_p	http://identifiers.org/kegg.compound/C03974
M_2odec11eg3p_p	http://identifiers.org/seed/cpd15357
M_2odecg3p_p	http://identifiers.org/bigg.metabolite/2odecg3p
M_2odecg3p_p	http://identifiers.org/kegg.compound/C03974
M_2odecg3p_p	http://identifiers.org/seed/cpd15358
M_2ohph_c	http://identifiers.org/bigg.metabolite/2ohph
M_2ohph_c	http://identifiers.org/chebi/1233
M_2ohph_c	http://identifiers.org/biocyc/2-OCTAPRENYL-6-HYDROXYPHENOL
M_2ohph_c	http://identifiers.org/chebi/62730
M_2ohph_c	http://identifiers.org/kegg.compound/C05811
M_2ohph_c	http://identifiers.org/seed/cpd03445
M_2tdec7eg3p_p	http://identifiers.org/bigg.metabolite/2tdec7eg3p
M_2tdec7eg3p_p	http://identifiers.org/kegg.compound/C03974
M_2tdec7eg3p_p	http://identifiers.org/seed/cpd15362
M_2tdecg3p_p	http://identifiers.org/bigg.metabolite/2tdecg3p
M_2tdecg3p_p	http://identifiers.org/kegg.compound/C03974
M_2tdecg3p_p	http://identifiers.org/seed/cpd15363
M_34hpp_c	http://identifiers.org/bigg.metabolite/34hpp
M_34hpp_c	http://identifiers.org/metanetx.chemical/MNXM145630
M_3amac_c	http://identifiers.org/bigg.metabolite/3amac
M_3c2hmp_c	http://identifiers.org/bigg.metabolite/3c2hmp
M_3c2hmp_c	https://www.molecular-networks.com/biopath3/biopath/mols/3-Isopropylmalate
M_3c2hmp_c	http://identifiers.org/kegg.compound/C04411
M_3c2hmp_c	http://identifiers.org/chebi/CHEBI:11760
M_3c2hmp_c	http://identifiers.org/chebi/CHEBI:11843
M_3c2hmp_c	http://identifiers.org/chebi/CHEBI:15592
M_3c2hmp_c	http://identifiers.org/chebi/CHEBI:1565
M_3c2hmp_c	http://identifiers.org/chebi/CHEBI:20094
M_3c2hmp_c	http://identifiers.org/chebi/CHEBI:35114
M_3c2hmp_c	http://identifiers.org/chebi/CHEBI:35120
M_3c2hmp_c	http://identifiers.org/chebi/CHEBI:35121
M_3c2hmp_c	http://identifiers.org/chebi/CHEBI:35122
M_3c2hmp_c	http://identifiers.org/chebi/CHEBI:43465
M_3c2hmp_c	http://identifiers.org/chebi/CHEBI:43468
M_3c2hmp_c	http://identifiers.org/hmdb/HMDB12156
M_3c2hmp_c	http://identifiers.org/biocyc/META:2-D-THREO-HYDROXY-3-CARBOXY-ISOCAPROATE
M_3c2hmp_c	http://identifiers.org/metanetx.chemical/MNXM891
M_3c2hmp_c	http://identifiers.org/unipathway.compound/UPC04411
M_3c2hmp_c	http://identifiers.org/seed.compound/cpd02693
M_3c3hmp_c	http://identifiers.org/bigg.metabolite/3c3hmp
M_3c3hmp_c	https://www.molecular-networks.com/biopath3/biopath/mols/3-Carboxy-3-hydroxyisocaproate
M_3c3hmp_c	http://identifiers.org/kegg.compound/C02504
M_3c3hmp_c	http://identifiers.org/chebi/CHEBI:1115
M_3c3hmp_c	http://identifiers.org/chebi/CHEBI:11580
M_3c3hmp_c	http://identifiers.org/chebi/CHEBI:11763
M_3c3hmp_c	http://identifiers.org/chebi/CHEBI:1178
M_3c3hmp_c	http://identifiers.org/chebi/CHEBI:19595
M_3c3hmp_c	http://identifiers.org/chebi/CHEBI:19667
M_3c3hmp_c	http://identifiers.org/chebi/CHEBI:28107
M_3c3hmp_c	http://identifiers.org/chebi/CHEBI:28635
M_3c3hmp_c	http://identifiers.org/chebi/CHEBI:35128
M_3c3hmp_c	http://identifiers.org/chebi/CHEBI:35129
M_3c3hmp_c	http://identifiers.org/hmdb/HMDB00402
M_3c3hmp_c	http://identifiers.org/lipidmaps/LMFA01170083
M_3c3hmp_c	http://identifiers.org/biocyc/META:3-CARBOXY-3-HYDROXY-ISOCAPROATE
M_3c3hmp_c	http://identifiers.org/metanetx.chemical/MNXM985
M_3c3hmp_c	http://identifiers.org/unipathway.compound/UPC02504
M_3c3hmp_c	http://identifiers.org/seed.compound/cpd01646
M_3c4mop_c	http://identifiers.org/bigg.metabolite/3c4mop
M_3c4mop_c	http://identifiers.org/kegg.compound/C04236
M_3c4mop_c	http://identifiers.org/chebi/CHEBI:11765
M_3c4mop_c	http://identifiers.org/chebi/CHEBI:1467
M_3c4mop_c	http://identifiers.org/chebi/CHEBI:17214
M_3c4mop_c	http://identifiers.org/chebi/CHEBI:19975
M_3c4mop_c	http://identifiers.org/hmdb/HMDB12149
M_3c4mop_c	http://identifiers.org/biocyc/META:CPD-7100
M_3c4mop_c	http://identifiers.org/metanetx.chemical/MNXM1602
M_3c4mop_c	http://identifiers.org/unipathway.compound/UPC04236
M_3c4mop_c	http://identifiers.org/seed.compound/cpd02605
M_3hpp_c	http://identifiers.org/bigg.metabolite/3hpp
M_3hpp_c	http://identifiers.org/chebi/11836
M_3hpp_c	http://identifiers.org/chebi/1553
M_3hpp_c	http://identifiers.org/chebi/16510
M_3hpp_c	http://identifiers.org/chebi/20071
M_3hpp_c	http://identifiers.org/chebi/20079
M_3hpp_c	http://identifiers.org/biocyc/3-HYDROXY-PROPIONATE
M_3hpp_c	http://identifiers.org/chebi/33404
M_3hpp_c	http://identifiers.org/chebi/40000
M_3hpp_c	http://identifiers.org/brenda/BG17858
M_3hpp_c	http://identifiers.org/kegg.compound/C01013
M_3hpp_c	http://identifiers.org/hmdb/HMDB00700
M_3hpp_c	http://identifiers.org/seed/cpd00745
M_3mb2coa_c	http://identifiers.org/bigg.metabolite/3mb2coa
M_3mb2coa_c	https://www.molecular-networks.com/biopath3/biopath/mols/3-Methylcrotonyl-CoA
M_3mb2coa_c	http://identifiers.org/reactome/70744
M_3mb2coa_c	http://identifiers.org/kegg.compound/C03069
M_3mb2coa_c	http://identifiers.org/chebi/CHEBI:11853
M_3mb2coa_c	http://identifiers.org/chebi/CHEBI:11858
M_3mb2coa_c	http://identifiers.org/chebi/CHEBI:15486
M_3mb2coa_c	http://identifiers.org/chebi/CHEBI:1599
M_3mb2coa_c	http://identifiers.org/chebi/CHEBI:20128
M_3mb2coa_c	http://identifiers.org/chebi/CHEBI:23802
M_3mb2coa_c	http://identifiers.org/chebi/CHEBI:27728
M_3mb2coa_c	http://identifiers.org/chebi/CHEBI:4615
M_3mb2coa_c	http://identifiers.org/chebi/CHEBI:57344
M_3mb2coa_c	http://identifiers.org/hmdb/HMDB01493
M_3mb2coa_c	http://identifiers.org/lipidmaps/LMFA07050232
M_3mb2coa_c	http://identifiers.org/lipidmaps/LMFA07050234
M_3mb2coa_c	http://identifiers.org/biocyc/META:3-METHYL-CROTONYL-COA
M_3mb2coa_c	http://identifiers.org/metanetx.chemical/MNXM389
M_3mb2coa_c	http://identifiers.org/unipathway.compound/UPC03069
M_3mb2coa_c	http://identifiers.org/umbbd.compound/c1036
M_3mb2coa_c	http://identifiers.org/seed.compound/cpd01966
M_3mob_c	http://identifiers.org/bigg.metabolite/3mob
M_3mob_c	http://identifiers.org/chebi/11851
M_3mob_c	http://identifiers.org/chebi/1584
M_3mob_c	http://identifiers.org/chebi/16530
M_3mob_c	http://identifiers.org/biocyc/2-KETO-ISOVALERATE
M_3mob_c	http://identifiers.org/chebi/20115
M_3mob_c	http://identifiers.org/chebi/43714
M_3mob_c	http://identifiers.org/brenda/BG36337
M_3mob_c	http://identifiers.org/kegg.compound/C00141
M_3mob_c	http://identifiers.org/hmdb/HMDB00019
M_3mob_c	http://identifiers.org/hmdb/HMDB04260
M_3mob_c	http://identifiers.org/lipidmaps/LMFA01020274
M_3mob_c	http://identifiers.org/unipathway.compound/UPC00141
M_3mob_c	http://identifiers.org/seed/cpd00123
M_3mop_c	http://identifiers.org/bigg.metabolite/3mop
M_3mop_c	http://identifiers.org/chebi/10888
M_3mop_c	http://identifiers.org/chebi/11049
M_3mop_c	http://identifiers.org/chebi/15614
M_3mop_c	http://identifiers.org/chebi/1585
M_3mop_c	http://identifiers.org/chebi/18567
M_3mop_c	http://identifiers.org/chebi/18568
M_3mop_c	http://identifiers.org/chebi/18656
M_3mop_c	http://identifiers.org/chebi/18755
M_3mop_c	http://identifiers.org/biocyc/2-KETO-3-METHYL-VALERATE
M_3mop_c	http://identifiers.org/chebi/20116
M_3mop_c	http://identifiers.org/chebi/213
M_3mop_c	http://identifiers.org/chebi/28379
M_3mop_c	http://identifiers.org/chebi/28654
M_3mop_c	http://identifiers.org/chebi/316
M_3mop_c	http://identifiers.org/chebi/35146
M_3mop_c	http://identifiers.org/chebi/35932
M_3mop_c	http://identifiers.org/chebi/401
M_3mop_c	http://identifiers.org/brenda/BG21699
M_3mop_c	http://identifiers.org/brenda/BG21700
M_3mop_c	http://identifiers.org/kegg.compound/C00671
M_3mop_c	http://identifiers.org/kegg.compound/C03465
M_3mop_c	http://identifiers.org/kegg.compound/C06008
M_3mop_c	http://identifiers.org/hmdb/HMDB00491
M_3mop_c	http://identifiers.org/hmdb/HMDB01962
M_3mop_c	http://identifiers.org/hmdb/HMDB02254
M_3mop_c	http://identifiers.org/hmdb/HMDB03736
M_3mop_c	http://identifiers.org/lipidmaps/LMFA01020275
M_3mop_c	http://identifiers.org/lipidmaps/LMFA01020280
M_3mop_c	http://identifiers.org/unipathway.compound/UPC00671
M_3mop_c	http://identifiers.org/unipathway.compound/UPC06008
M_3mop_c	http://identifiers.org/seed/cpd00508
M_3mop_c	http://identifiers.org/seed/cpd03577
M_4abut_c	http://identifiers.org/bigg.metabolite/4abut
M_4abut_c	http://identifiers.org/reactome/352003
M_4abut_c	http://identifiers.org/reactome/352011
M_4abut_c	https://www.molecular-networks.com/biopath3/biopath/mols/4-Aminobutanoate
M_4abut_c	http://identifiers.org/reactome/428571
M_4abut_c	http://identifiers.org/reactome/916850
M_4abut_c	http://identifiers.org/kegg.compound/C00334
M_4abut_c	http://identifiers.org/chebi/CHEBI:11961
M_4abut_c	http://identifiers.org/chebi/CHEBI:16865
M_4abut_c	http://identifiers.org/chebi/CHEBI:1786
M_4abut_c	http://identifiers.org/chebi/CHEBI:193777
M_4abut_c	http://identifiers.org/chebi/CHEBI:20317
M_4abut_c	http://identifiers.org/chebi/CHEBI:20318
M_4abut_c	http://identifiers.org/chebi/CHEBI:30566
M_4abut_c	http://identifiers.org/chebi/CHEBI:40483
M_4abut_c	http://identifiers.org/chebi/CHEBI:59888
M_4abut_c	http://identifiers.org/kegg.compound/D00058
M_4abut_c	http://identifiers.org/hmdb/HMDB00112
M_4abut_c	http://identifiers.org/lipidmaps/LMFA01100039
M_4abut_c	http://identifiers.org/biocyc/META:4-AMINO-BUTYRATE
M_4abut_c	http://identifiers.org/metanetx.chemical/MNXM192
M_4abut_c	http://identifiers.org/unipathway.compound/UPC00334
M_4abut_c	http://identifiers.org/umbbd.compound/c1588
M_4abut_c	http://identifiers.org/seed.compound/cpd00281
M_4abutn_c	http://identifiers.org/bigg.metabolite/4abutn
M_4abutn_c	https://www.molecular-networks.com/biopath3/biopath/mols/4-Aminobutanal
M_4abutn_c	http://identifiers.org/kegg.compound/C00555
M_4abutn_c	http://identifiers.org/chebi/CHEBI:11960
M_4abutn_c	http://identifiers.org/chebi/CHEBI:17769
M_4abutn_c	http://identifiers.org/chebi/CHEBI:1785
M_4abutn_c	http://identifiers.org/chebi/CHEBI:20316
M_4abutn_c	http://identifiers.org/chebi/CHEBI:58264
M_4abutn_c	http://identifiers.org/hmdb/HMDB01080
M_4abutn_c	http://identifiers.org/hmdb/HMDB60247
M_4abutn_c	http://identifiers.org/biocyc/META:4-AMINO-BUTYRALDEHYDE
M_4abutn_c	http://identifiers.org/metanetx.chemical/MNXM422
M_4abutn_c	http://identifiers.org/unipathway.compound/UPC00555
M_4abutn_c	http://identifiers.org/seed.compound/cpd00434
M_4hphac_c	http://identifiers.org/bigg.metabolite/4hphac
M_4hphac_c	http://identifiers.org/kegg.compound/C00642
M_4hphac_c	http://identifiers.org/kegg.compound/C13636
M_4hphac_c	http://identifiers.org/chebi/CHEBI:12014
M_4hphac_c	http://identifiers.org/chebi/CHEBI:18101
M_4hphac_c	http://identifiers.org/chebi/CHEBI:1874
M_4hphac_c	http://identifiers.org/chebi/CHEBI:20419
M_4hphac_c	http://identifiers.org/chebi/CHEBI:31128
M_4hphac_c	http://identifiers.org/chebi/CHEBI:40091
M_4hphac_c	http://identifiers.org/chebi/CHEBI:48999
M_4hphac_c	http://identifiers.org/hmdb/HMDB00020
M_4hphac_c	http://identifiers.org/hmdb/HMDB60390
M_4hphac_c	http://identifiers.org/biocyc/META:4-HYDROXYPHENYLACETATE
M_4hphac_c	http://identifiers.org/metanetx.chemical/MNXM3863
M_4hphac_c	http://identifiers.org/unipathway.compound/UPC00642
M_4hphac_c	http://identifiers.org/umbbd.compound/c0271
M_4hphac_c	http://identifiers.org/umbbd.compound/c0695
M_4hphac_c	http://identifiers.org/seed.compound/cpd00489
M_4mop_c	http://identifiers.org/bigg.metabolite/4mop
M_4mop_c	http://identifiers.org/chebi/12020
M_4mop_c	http://identifiers.org/chebi/17865
M_4mop_c	http://identifiers.org/chebi/1891
M_4mop_c	http://identifiers.org/chebi/20438
M_4mop_c	http://identifiers.org/biocyc/2K-4CH3-PENTANOATE
M_4mop_c	http://identifiers.org/chebi/41619
M_4mop_c	http://identifiers.org/chebi/48430
M_4mop_c	http://identifiers.org/brenda/BG21707
M_4mop_c	http://identifiers.org/kegg.compound/C00233
M_4mop_c	http://identifiers.org/hmdb/HMDB00695
M_4mop_c	http://identifiers.org/hmdb/HMDB00762
M_4mop_c	http://identifiers.org/unipathway.compound/UPC00233
M_4mop_c	http://identifiers.org/seed/cpd00200
M_4mpetz_c	http://identifiers.org/bigg.metabolite/4mpetz
M_4mpetz_c	http://identifiers.org/chebi/12023
M_4mpetz_c	http://identifiers.org/chebi/12024
M_4mpetz_c	http://identifiers.org/chebi/17857
M_4mpetz_c	http://identifiers.org/chebi/1892
M_4mpetz_c	http://identifiers.org/chebi/20439
M_4mpetz_c	http://identifiers.org/chebi/30638
M_4mpetz_c	http://identifiers.org/chebi/46182
M_4mpetz_c	http://identifiers.org/chebi/58296
M_4mpetz_c	http://identifiers.org/brenda/BG21657
M_4mpetz_c	http://identifiers.org/kegg.compound/C04327
M_4mpetz_c	http://identifiers.org/biocyc/THZ-P
M_4mpetz_c	http://identifiers.org/unipathway.compound/UPC04327
M_4mpetz_c	http://identifiers.org/seed/cpd02654
M_5aizc_c	http://identifiers.org/bigg.metabolite/5aizc
M_5aizc_c	https://www.molecular-networks.com/biopath3/biopath/mols/1-(5-Phospho-D-ribosyl)-5-amino-4-imidazolecarboxylate
M_5aizc_c	http://identifiers.org/reactome/111395
M_5aizc_c	http://identifiers.org/kegg.compound/C04751
M_5aizc_c	http://identifiers.org/chebi/CHEBI:12103
M_5aizc_c	http://identifiers.org/chebi/CHEBI:18968
M_5aizc_c	http://identifiers.org/chebi/CHEBI:28413
M_5aizc_c	http://identifiers.org/chebi/CHEBI:41336
M_5aizc_c	http://identifiers.org/chebi/CHEBI:43272
M_5aizc_c	http://identifiers.org/chebi/CHEBI:575
M_5aizc_c	http://identifiers.org/chebi/CHEBI:58564
M_5aizc_c	http://identifiers.org/chebi/CHEBI:77657
M_5aizc_c	http://identifiers.org/hmdb/HMDB06273
M_5aizc_c	http://identifiers.org/biocyc/META:PHOSPHORIBOSYL-CARBOXY-AMINOIMIDAZOLE
M_5aizc_c	http://identifiers.org/metanetx.chemical/MNXM507
M_5aizc_c	http://identifiers.org/unipathway.compound/UPC04751
M_5aizc_c	http://identifiers.org/seed.compound/cpd02893
M_5mdr1p_c	http://identifiers.org/bigg.metabolite/5mdr1p
M_5mdr1p_c	http://identifiers.org/reactome/1237165
M_5mdr1p_c	http://identifiers.org/kegg.compound/C04188
M_5mdr1p_c	http://identifiers.org/chebi/CHEBI:12767
M_5mdr1p_c	http://identifiers.org/chebi/CHEBI:12769
M_5mdr1p_c	http://identifiers.org/chebi/CHEBI:12770
M_5mdr1p_c	http://identifiers.org/chebi/CHEBI:20614
M_5mdr1p_c	http://identifiers.org/chebi/CHEBI:20616
M_5mdr1p_c	http://identifiers.org/chebi/CHEBI:2102
M_5mdr1p_c	http://identifiers.org/chebi/CHEBI:27859
M_5mdr1p_c	http://identifiers.org/chebi/CHEBI:30309
M_5mdr1p_c	http://identifiers.org/chebi/CHEBI:30310
M_5mdr1p_c	http://identifiers.org/chebi/CHEBI:30311
M_5mdr1p_c	http://identifiers.org/chebi/CHEBI:58533
M_5mdr1p_c	http://identifiers.org/hmdb/HMDB00963
M_5mdr1p_c	http://identifiers.org/biocyc/META:CPD-444
M_5mdr1p_c	http://identifiers.org/metanetx.chemical/MNXM407
M_5mdr1p_c	http://identifiers.org/unipathway.compound/UPC04188
M_5mdr1p_c	http://identifiers.org/seed.compound/cpd02574
M_5mtr_c	http://identifiers.org/bigg.metabolite/5mtr
M_5mtr_c	http://identifiers.org/kegg.compound/C03089
M_5mtr_c	http://identifiers.org/chebi/CHEBI:12148
M_5mtr_c	http://identifiers.org/chebi/CHEBI:16895
M_5mtr_c	http://identifiers.org/chebi/CHEBI:2101
M_5mtr_c	http://identifiers.org/chebi/CHEBI:22007
M_5mtr_c	http://identifiers.org/chebi/CHEBI:45738
M_5mtr_c	http://identifiers.org/chebi/CHEBI:57941
M_5mtr_c	http://identifiers.org/chebi/CHEBI:78440
M_5mtr_c	http://identifiers.org/hmdb/HMDB01087
M_5mtr_c	http://identifiers.org/biocyc/META:CPD-560
M_5mtr_c	http://identifiers.org/metanetx.chemical/MNXM1592
M_5mtr_c	http://identifiers.org/unipathway.compound/UPC03089
M_5mtr_c	http://identifiers.org/seed.compound/cpd01981
M_5pg35pg_c	http://identifiers.org/bigg.metabolite/5pg35pg
M_5pg35pg_c	http://identifiers.org/metanetx.chemical/MNXM147855
M_6pgg_c	http://identifiers.org/bigg.metabolite/6pgg
M_6pgg_c	http://identifiers.org/metanetx.chemical/MNXM147389
M_ACP_c	http://identifiers.org/bigg.metabolite/ACP
M_ACP_c	http://identifiers.org/kegg.compound/C00145
M_ACP_c	http://identifiers.org/kegg.compound/C00229
M_ACP_c	http://identifiers.org/kegg.compound/C00812
M_ACP_c	http://identifiers.org/kegg.compound/C01336
M_ACP_c	http://identifiers.org/kegg.compound/C04298
M_ACP_c	http://identifiers.org/kegg.compound/C11482
M_ACP_c	http://identifiers.org/kegg.compound/C16736
M_ACP_c	http://identifiers.org/chebi/CHEBI:13443
M_ACP_c	http://identifiers.org/chebi/CHEBI:13534
M_ACP_c	http://identifiers.org/chebi/CHEBI:13696
M_ACP_c	http://identifiers.org/chebi/CHEBI:13812
M_ACP_c	http://identifiers.org/chebi/CHEBI:14405
M_ACP_c	http://identifiers.org/chebi/CHEBI:17366
M_ACP_c	http://identifiers.org/chebi/CHEBI:18359
M_ACP_c	http://identifiers.org/chebi/CHEBI:22328
M_ACP_c	http://identifiers.org/chebi/CHEBI:2458
M_ACP_c	http://identifiers.org/chebi/CHEBI:2585
M_ACP_c	http://identifiers.org/chebi/CHEBI:26969
M_ACP_c	http://identifiers.org/chebi/CHEBI:29256
M_ACP_c	http://identifiers.org/chebi/CHEBI:47908
M_ACP_c	http://identifiers.org/chebi/CHEBI:5743
M_ACP_c	http://identifiers.org/chebi/CHEBI:82711
M_ACP_c	http://identifiers.org/chebi/CHEBI:8766
M_ACP_c	http://identifiers.org/chebi/CHEBI:9556
M_ACP_c	http://identifiers.org/biocyc/META:ACP
M_ACP_c	http://identifiers.org/biocyc/META:Alkyl-Thiols
M_ACP_c	http://identifiers.org/biocyc/META:Thiols
M_ACP_c	http://identifiers.org/metanetx.chemical/MNXM925
M_ACP_c	https://www.molecular-networks.com/biopath3/biopath/mols/Thiol
M_ACP_c	http://identifiers.org/unipathway.compound/UPC00229
M_ACP_c	http://identifiers.org/unipathway.compound/UPC11482
M_ACP_c	http://identifiers.org/seed.compound/cpd11493
M_ACP_c	http://identifiers.org/seed.compound/cpd11622
M_ACP_c	http://identifiers.org/seed.compound/cpd11753
M_ACP_c	http://identifiers.org/seed.compound/cpd11849
M_ACP_c	http://identifiers.org/seed.compound/cpd12512
M_ACP_c	http://identifiers.org/seed.compound/cpd13373
M_LalaDgluMdapDala_c	http://identifiers.org/bigg.metabolite/LalaDgluMdapDala
M_LalaDgluMdapDala_c	http://identifiers.org/seed/cpd15387
M_LalaDgluMdapDala_p	http://identifiers.org/bigg.metabolite/LalaDgluMdapDala
M_LalaDgluMdapDala_p	http://identifiers.org/seed/cpd15387
M_LalaDgluMdap_c	http://identifiers.org/bigg.metabolite/LalaDgluMdap
M_LalaDgluMdap_c	http://identifiers.org/brenda/BG91828
M_LalaDgluMdap_c	http://identifiers.org/biocyc/L-ALA-D-GLU-MESOA2PM
M_LalaDgluMdap_c	http://identifiers.org/seed/cpd15386
M_LalaDgluMdap_p	http://identifiers.org/bigg.metabolite/LalaDgluMdap
M_LalaDgluMdap_p	http://identifiers.org/brenda/BG91828
M_LalaDgluMdap_p	http://identifiers.org/biocyc/L-ALA-D-GLU-MESOA2PM
M_LalaDgluMdap_p	http://identifiers.org/seed/cpd15386
M_Lcyst_c	http://identifiers.org/bigg.metabolite/Lcyst
M_Lcyst_c	http://identifiers.org/reactome/379444
M_Lcyst_c	http://identifiers.org/reactome/5673778
M_Lcyst_c	http://identifiers.org/kegg.compound/C00506
M_Lcyst_c	http://identifiers.org/chebi/CHEBI:13094
M_Lcyst_c	http://identifiers.org/chebi/CHEBI:17285
M_Lcyst_c	http://identifiers.org/chebi/CHEBI:21260
M_Lcyst_c	http://identifiers.org/chebi/CHEBI:44466
M_Lcyst_c	http://identifiers.org/chebi/CHEBI:44513
M_Lcyst_c	http://identifiers.org/chebi/CHEBI:44590
M_Lcyst_c	http://identifiers.org/chebi/CHEBI:44708
M_Lcyst_c	http://identifiers.org/chebi/CHEBI:58090
M_Lcyst_c	http://identifiers.org/chebi/CHEBI:6206
M_Lcyst_c	http://identifiers.org/hmdb/HMDB02757
M_Lcyst_c	https://www.molecular-networks.com/biopath3/biopath/mols/L-Cysteate
M_Lcyst_c	http://identifiers.org/biocyc/META:L-CYSTEATE
M_Lcyst_c	http://identifiers.org/metanetx.chemical/MNXM713
M_Lcyst_c	http://identifiers.org/unipathway.compound/UPC00506
M_Lcyst_c	http://identifiers.org/seed.compound/cpd00395
M_Lcyst_e	http://identifiers.org/bigg.metabolite/Lcyst
M_Lcyst_e	http://identifiers.org/reactome/379444
M_Lcyst_e	http://identifiers.org/reactome/5673778
M_Lcyst_e	http://identifiers.org/kegg.compound/C00506
M_Lcyst_e	http://identifiers.org/chebi/CHEBI:13094
M_Lcyst_e	http://identifiers.org/chebi/CHEBI:17285
M_Lcyst_e	http://identifiers.org/chebi/CHEBI:21260
M_Lcyst_e	http://identifiers.org/chebi/CHEBI:44466
M_Lcyst_e	http://identifiers.org/chebi/CHEBI:44513
M_Lcyst_e	http://identifiers.org/chebi/CHEBI:44590
M_Lcyst_e	http://identifiers.org/chebi/CHEBI:44708
M_Lcyst_e	http://identifiers.org/chebi/CHEBI:58090
M_Lcyst_e	http://identifiers.org/chebi/CHEBI:6206
M_Lcyst_e	http://identifiers.org/hmdb/HMDB02757
M_Lcyst_e	https://www.molecular-networks.com/biopath3/biopath/mols/L-Cysteate
M_Lcyst_e	http://identifiers.org/biocyc/META:L-CYSTEATE
M_Lcyst_e	http://identifiers.org/metanetx.chemical/MNXM713
M_Lcyst_e	http://identifiers.org/unipathway.compound/UPC00506
M_Lcyst_e	http://identifiers.org/seed.compound/cpd00395
M_N1aspmd_c	http://identifiers.org/bigg.metabolite/N1aspmd
M_N1aspmd_c	http://identifiers.org/chebi/12625
M_N1aspmd_c	http://identifiers.org/reactome/141349
M_N1aspmd_c	http://identifiers.org/chebi/17927
M_N1aspmd_c	http://identifiers.org/chebi/21798
M_N1aspmd_c	http://identifiers.org/reactome/353555
M_N1aspmd_c	http://identifiers.org/chebi/58324
M_N1aspmd_c	http://identifiers.org/chebi/7356
M_N1aspmd_c	http://identifiers.org/brenda/BG28055
M_N1aspmd_c	http://identifiers.org/kegg.compound/C00612
M_N1aspmd_c	http://identifiers.org/biocyc/CPD-568
M_N1aspmd_c	http://identifiers.org/hmdb/HMDB01276
M_N1aspmd_c	http://identifiers.org/seed/cpd00470
M_ac_p	http://identifiers.org/bigg.metabolite/ac
M_ac_p	http://identifiers.org/reactome/113539
M_ac_p	http://identifiers.org/chebi/13704
M_ac_p	http://identifiers.org/reactome/1524044
M_ac_p	http://identifiers.org/chebi/15366
M_ac_p	http://identifiers.org/reactome/2022890
M_ac_p	http://identifiers.org/chebi/22165
M_ac_p	http://identifiers.org/chebi/22169
M_ac_p	http://identifiers.org/chebi/2387
M_ac_p	http://identifiers.org/reactome/29416
M_ac_p	http://identifiers.org/chebi/30089
M_ac_p	http://identifiers.org/chebi/32029
M_ac_p	http://identifiers.org/chebi/32138
M_ac_p	http://identifiers.org/chebi/32954
M_ac_p	http://identifiers.org/chebi/3310
M_ac_p	http://identifiers.org/reactome/390305
M_ac_p	http://identifiers.org/chebi/40480
M_ac_p	http://identifiers.org/chebi/40486
M_ac_p	http://identifiers.org/chebi/59199
M_ac_p	http://identifiers.org/chebi/62947
M_ac_p	http://identifiers.org/chebi/62964
M_ac_p	http://identifiers.org/chebi/62984
M_ac_p	http://identifiers.org/chebi/63045
M_ac_p	http://identifiers.org/chebi/63078
M_ac_p	http://identifiers.org/chebi/63879
M_ac_p	http://identifiers.org/biocyc/ACET
M_ac_p	http://identifiers.org/brenda/BG15447
M_ac_p	http://identifiers.org/kegg.compound/C00033
M_ac_p	http://identifiers.org/kegg.compound/D00010
M_ac_p	http://identifiers.org/hmdb/HMDB00042
M_ac_p	http://identifiers.org/lipidmaps/LMFA01010000
M_ac_p	http://identifiers.org/lipidmaps/LMFA01010002
M_ac_p	http://identifiers.org/unipathway.compound/UPC00033
M_ac_p	http://identifiers.org/seed/cpd00029
M_acald_c	http://identifiers.org/bigg.metabolite/acald
M_acald_c	http://identifiers.org/reactome/113532
M_acald_c	http://identifiers.org/reactome/113681
M_acald_c	http://identifiers.org/reactome/113745
M_acald_c	http://identifiers.org/reactome/29510
M_acald_c	https://www.molecular-networks.com/biopath3/biopath/mols/Acetaldehyde
M_acald_c	http://identifiers.org/kegg.compound/C00084
M_acald_c	http://identifiers.org/chebi/CHEBI:13703
M_acald_c	http://identifiers.org/chebi/CHEBI:15343
M_acald_c	http://identifiers.org/chebi/CHEBI:22158
M_acald_c	http://identifiers.org/chebi/CHEBI:2383
M_acald_c	http://identifiers.org/chebi/CHEBI:40533
M_acald_c	http://identifiers.org/hmdb/HMDB00990
M_acald_c	http://identifiers.org/biocyc/META:ACETALD
M_acald_c	http://identifiers.org/metanetx.chemical/MNXM75
M_acald_c	http://identifiers.org/unipathway.compound/UPC00084
M_acald_c	http://identifiers.org/umbbd.compound/c0160
M_acald_c	http://identifiers.org/seed.compound/cpd00071
M_acamoxm_c	http://identifiers.org/bigg.metabolite/acamoxm
M_acmalt_c	http://identifiers.org/bigg.metabolite/acmalt
M_acmalt_c	http://identifiers.org/kegg.compound/C02130
M_acmalt_c	http://identifiers.org/chebi/CHEBI:13714
M_acmalt_c	http://identifiers.org/chebi/CHEBI:15352
M_acmalt_c	http://identifiers.org/chebi/CHEBI:22196
M_acmalt_c	http://identifiers.org/chebi/CHEBI:2411
M_acmalt_c	http://identifiers.org/kegg.compound/G10592
M_acmalt_c	http://identifiers.org/biocyc/META:ACETYLMALTOSE
M_acmalt_c	http://identifiers.org/metanetx.chemical/MNXM3135
M_acmalt_c	http://identifiers.org/seed.compound/cpd01441
M_acmana_c	http://identifiers.org/bigg.metabolite/acmana
M_acmana_c	http://identifiers.org/reactome/1678743
M_acmana_c	http://identifiers.org/reactome/4085214
M_acmana_c	http://identifiers.org/kegg.compound/C00645
M_acmana_c	http://identifiers.org/kegg.compound/C02711
M_acmana_c	http://identifiers.org/kegg.compound/C03136
M_acmana_c	http://identifiers.org/chebi/CHEBI:12455
M_acmana_c	http://identifiers.org/chebi/CHEBI:12459
M_acmana_c	http://identifiers.org/chebi/CHEBI:12563
M_acmana_c	http://identifiers.org/chebi/CHEBI:12573
M_acmana_c	http://identifiers.org/chebi/CHEBI:17122
M_acmana_c	http://identifiers.org/chebi/CHEBI:17411
M_acmana_c	http://identifiers.org/chebi/CHEBI:21517
M_acmana_c	http://identifiers.org/chebi/CHEBI:21538
M_acmana_c	http://identifiers.org/chebi/CHEBI:21601
M_acmana_c	http://identifiers.org/chebi/CHEBI:58019
M_acmana_c	http://identifiers.org/chebi/CHEBI:58134
M_acmana_c	http://identifiers.org/chebi/CHEBI:63153
M_acmana_c	http://identifiers.org/chebi/CHEBI:7123
M_acmana_c	http://identifiers.org/chebi/CHEBI:7141
M_acmana_c	http://identifiers.org/chebi/CHEBI:7203
M_acmana_c	http://identifiers.org/biocyc/META:N-acetyl-D-hexosamines
M_acmana_c	http://identifiers.org/biocyc/META:N-acetyl-D-mannosamine
M_acmana_c	http://identifiers.org/metanetx.chemical/MNXM2403
M_acmana_c	https://www.molecular-networks.com/biopath3/biopath/mols/N-Acetyl-D-mannosamine
M_acmana_c	http://identifiers.org/unipathway.compound/UPC00645
M_acmana_c	http://identifiers.org/seed.compound/cpd00492
M_acmana_c	http://identifiers.org/seed.compound/cpd01755
M_acmana_c	http://identifiers.org/seed.compound/cpd02006
M_acnam_c	http://identifiers.org/bigg.metabolite/acnam
M_acnam_c	http://identifiers.org/kegg.compound/C00270
M_acnam_c	http://identifiers.org/kegg.compound/C19910
M_acnam_c	http://identifiers.org/chebi/CHEBI:12471
M_acnam_c	http://identifiers.org/chebi/CHEBI:12579
M_acnam_c	http://identifiers.org/chebi/CHEBI:17012
M_acnam_c	http://identifiers.org/chebi/CHEBI:21617
M_acnam_c	http://identifiers.org/chebi/CHEBI:21619
M_acnam_c	http://identifiers.org/chebi/CHEBI:21620
M_acnam_c	http://identifiers.org/chebi/CHEBI:29087
M_acnam_c	http://identifiers.org/chebi/CHEBI:33987
M_acnam_c	http://identifiers.org/chebi/CHEBI:35418
M_acnam_c	http://identifiers.org/chebi/CHEBI:45744
M_acnam_c	http://identifiers.org/chebi/CHEBI:58705
M_acnam_c	http://identifiers.org/chebi/CHEBI:7214
M_acnam_c	http://identifiers.org/hmdb/HMDB00230
M_acnam_c	http://identifiers.org/hmdb/HMDB00800
M_acnam_c	http://identifiers.org/biocyc/META:CPD0-1123
M_acnam_c	http://identifiers.org/biocyc/META:N-ACETYLNEURAMINATE
M_acnam_c	http://identifiers.org/metanetx.chemical/MNXM227
M_acnam_c	https://www.molecular-networks.com/biopath3/biopath/mols/N-Acetylneuraminate
M_acnam_c	http://identifiers.org/unipathway.compound/UPC00270
M_acnam_c	http://identifiers.org/seed.compound/cpd00232
M_actn__R_c	http://identifiers.org/bigg.metabolite/actn__R
M_actn__R_c	https://www.molecular-networks.com/biopath3/biopath/mols/(R)-Acetoin
M_actn__R_c	http://identifiers.org/kegg.compound/C00810
M_actn__R_c	http://identifiers.org/chebi/CHEBI:10968
M_actn__R_c	http://identifiers.org/chebi/CHEBI:10996
M_actn__R_c	http://identifiers.org/chebi/CHEBI:15686
M_actn__R_c	http://identifiers.org/chebi/CHEBI:18680
M_actn__R_c	http://identifiers.org/chebi/CHEBI:335
M_actn__R_c	http://identifiers.org/chebi/CHEBI:43026
M_actn__R_c	http://identifiers.org/lipidmaps/LMFA12000064
M_actn__R_c	http://identifiers.org/biocyc/META:CPD-10353
M_actn__R_c	http://identifiers.org/metanetx.chemical/MNXM664
M_actn__R_c	http://identifiers.org/unipathway.compound/UPC00810
M_actn__R_e	http://identifiers.org/bigg.metabolite/actn__R
M_actn__R_e	https://www.molecular-networks.com/biopath3/biopath/mols/(R)-Acetoin
M_actn__R_e	http://identifiers.org/kegg.compound/C00810
M_actn__R_e	http://identifiers.org/chebi/CHEBI:10968
M_actn__R_e	http://identifiers.org/chebi/CHEBI:10996
M_actn__R_e	http://identifiers.org/chebi/CHEBI:15686
M_actn__R_e	http://identifiers.org/chebi/CHEBI:18680
M_actn__R_e	http://identifiers.org/chebi/CHEBI:335
M_actn__R_e	http://identifiers.org/chebi/CHEBI:43026
M_actn__R_e	http://identifiers.org/lipidmaps/LMFA12000064
M_actn__R_e	http://identifiers.org/biocyc/META:CPD-10353
M_actn__R_e	http://identifiers.org/metanetx.chemical/MNXM664
M_actn__R_e	http://identifiers.org/unipathway.compound/UPC00810
M_ade_p	http://identifiers.org/bigg.metabolite/ade
M_ade_p	http://identifiers.org/chebi/13733
M_ade_p	http://identifiers.org/chebi/16708
M_ade_p	http://identifiers.org/chebi/22236
M_ade_p	http://identifiers.org/chebi/2470
M_ade_p	http://identifiers.org/chebi/40579
M_ade_p	http://identifiers.org/reactome/83951
M_ade_p	http://identifiers.org/biocyc/ADENINE
M_ade_p	http://identifiers.org/biocyc/ADENINE-RING
M_ade_p	http://identifiers.org/brenda/BG20886
M_ade_p	http://identifiers.org/kegg.compound/C00147
M_ade_p	http://identifiers.org/kegg.compound/D00034
M_ade_p	http://identifiers.org/hmdb/HMDB00034
M_ade_p	http://identifiers.org/unipathway.compound/UPC00147
M_ade_p	http://identifiers.org/seed/cpd00128
M_adocbl_e	http://identifiers.org/bigg.metabolite/adocbl
M_adocbl_e	http://identifiers.org/reactome/3159297
M_adocbl_e	https://www.molecular-networks.com/biopath3/biopath/mols/5-prime-Deoxyadenosylcobalamin(coenzyme_B12,Co+)
M_adocbl_e	http://identifiers.org/kegg.compound/C00194
M_adocbl_e	http://identifiers.org/chebi/CHEBI:13739
M_adocbl_e	http://identifiers.org/chebi/CHEBI:18408
M_adocbl_e	http://identifiers.org/chebi/CHEBI:23340
M_adocbl_e	http://identifiers.org/chebi/CHEBI:3797
M_adocbl_e	http://identifiers.org/kegg.compound/D00042
M_adocbl_e	http://identifiers.org/hmdb/HMDB02086
M_adocbl_e	http://identifiers.org/biocyc/META:ADENOSYLCOBALAMIN
M_adocbl_e	http://identifiers.org/metanetx.chemical/MNXM91529
M_adocbl_e	http://identifiers.org/unipathway.compound/UPC00194
M_adocbl_e	http://identifiers.org/seed.compound/cpd00166
M_adocbl_p	http://identifiers.org/bigg.metabolite/adocbl
M_adocbl_p	http://identifiers.org/reactome/3159297
M_adocbl_p	https://www.molecular-networks.com/biopath3/biopath/mols/5-prime-Deoxyadenosylcobalamin(coenzyme_B12,Co+)
M_adocbl_p	http://identifiers.org/kegg.compound/C00194
M_adocbl_p	http://identifiers.org/chebi/CHEBI:13739
M_adocbl_p	http://identifiers.org/chebi/CHEBI:18408
M_adocbl_p	http://identifiers.org/chebi/CHEBI:23340
M_adocbl_p	http://identifiers.org/chebi/CHEBI:3797
M_adocbl_p	http://identifiers.org/kegg.compound/D00042
M_adocbl_p	http://identifiers.org/hmdb/HMDB02086
M_adocbl_p	http://identifiers.org/biocyc/META:ADENOSYLCOBALAMIN
M_adocbl_p	http://identifiers.org/metanetx.chemical/MNXM91529
M_adocbl_p	http://identifiers.org/unipathway.compound/UPC00194
M_adocbl_p	http://identifiers.org/seed.compound/cpd00166
M_adphep_LD_c	http://identifiers.org/bigg.metabolite/adphep_LD
M_adphep_LD_c	http://identifiers.org/kegg.compound/C06398
M_ag_c	http://identifiers.org/bigg.metabolite/ag
M_ag_c	http://identifiers.org/chebi/30512
M_ag_c	http://identifiers.org/chebi/9141
M_ag_c	http://identifiers.org/kegg.compound/C06710
M_ag_c	http://identifiers.org/seed/cpd04100
M_ag_e	http://identifiers.org/bigg.metabolite/ag
M_ag_e	http://identifiers.org/chebi/30512
M_ag_e	http://identifiers.org/chebi/9141
M_ag_e	http://identifiers.org/kegg.compound/C06710
M_ag_e	http://identifiers.org/seed/cpd04100
M_ahcys_c	http://identifiers.org/bigg.metabolite/ahcys
M_ahcys_c	http://identifiers.org/reactome/2162252
M_ahcys_c	http://identifiers.org/reactome/71285
M_ahcys_c	http://identifiers.org/reactome/77502
M_ahcys_c	http://identifiers.org/kegg.compound/C00021
M_ahcys_c	http://identifiers.org/chebi/CHEBI:12741
M_ahcys_c	http://identifiers.org/chebi/CHEBI:12759
M_ahcys_c	http://identifiers.org/chebi/CHEBI:12761
M_ahcys_c	http://identifiers.org/chebi/CHEBI:16680
M_ahcys_c	http://identifiers.org/chebi/CHEBI:22034
M_ahcys_c	http://identifiers.org/chebi/CHEBI:45495
M_ahcys_c	http://identifiers.org/chebi/CHEBI:57856
M_ahcys_c	http://identifiers.org/chebi/CHEBI:67009
M_ahcys_c	http://identifiers.org/chebi/CHEBI:8945
M_ahcys_c	http://identifiers.org/hmdb/HMDB00939
M_ahcys_c	http://identifiers.org/biocyc/META:ADENOSYL-HOMO-CYS
M_ahcys_c	http://identifiers.org/metanetx.chemical/MNXM19
M_ahcys_c	https://www.molecular-networks.com/biopath3/biopath/mols/S-Adenosyl-L-homocysteine
M_ahcys_c	http://identifiers.org/unipathway.compound/UPC00021
M_ahcys_c	http://identifiers.org/seed.compound/cpd00019
M_aicar_c	http://identifiers.org/bigg.metabolite/aicar
M_aicar_c	http://identifiers.org/reactome/111409
M_aicar_c	https://www.molecular-networks.com/biopath3/biopath/mols/5-prime-Phosphoribosyl-5-amino-4-imidazole_carboxamide
M_aicar_c	http://identifiers.org/kegg.compound/C04677
M_aicar_c	http://identifiers.org/chebi/CHEBI:12102
M_aicar_c	http://identifiers.org/chebi/CHEBI:18406
M_aicar_c	http://identifiers.org/chebi/CHEBI:18966
M_aicar_c	http://identifiers.org/chebi/CHEBI:40739
M_aicar_c	http://identifiers.org/chebi/CHEBI:573
M_aicar_c	http://identifiers.org/chebi/CHEBI:58475
M_aicar_c	http://identifiers.org/hmdb/HMDB01517
M_aicar_c	http://identifiers.org/biocyc/META:AICAR
M_aicar_c	http://identifiers.org/metanetx.chemical/MNXM365
M_aicar_c	http://identifiers.org/unipathway.compound/UPC04677
M_aicar_c	http://identifiers.org/seed.compound/cpd02851
M_air_c	http://identifiers.org/bigg.metabolite/air
M_air_c	http://identifiers.org/reactome/111370
M_air_c	https://www.molecular-networks.com/biopath3/biopath/mols/5-prime-Phosphoribosyl-5-aminoimidazole
M_air_c	http://identifiers.org/kegg.compound/C03373
M_air_c	http://identifiers.org/chebi/CHEBI:12101
M_air_c	http://identifiers.org/chebi/CHEBI:18969
M_air_c	http://identifiers.org/chebi/CHEBI:2655
M_air_c	http://identifiers.org/chebi/CHEBI:28843
M_air_c	http://identifiers.org/chebi/CHEBI:58592
M_air_c	http://identifiers.org/hmdb/HMDB01235
M_air_c	http://identifiers.org/hmdb/HMDB02316
M_air_c	http://identifiers.org/hmdb/HMDB11609
M_air_c	http://identifiers.org/biocyc/META:5-PHOSPHORIBOSYL-5-AMINOIMIDAZOLE
M_air_c	http://identifiers.org/metanetx.chemical/MNXM388
M_air_c	http://identifiers.org/unipathway.compound/UPC03373
M_air_c	http://identifiers.org/seed.compound/cpd02140
M_akg_c	http://identifiers.org/bigg.metabolite/akg
M_akg_c	http://identifiers.org/reactome/113594
M_akg_c	http://identifiers.org/reactome/113671
M_akg_c	http://identifiers.org/chebi/11638
M_akg_c	http://identifiers.org/chebi/1253
M_akg_c	http://identifiers.org/reactome/1650779
M_akg_c	http://identifiers.org/chebi/16810
M_akg_c	http://identifiers.org/chebi/19748
M_akg_c	http://identifiers.org/chebi/19749
M_akg_c	http://identifiers.org/biocyc/2-KETOGLUTARATE
M_akg_c	http://identifiers.org/reactome/29406
M_akg_c	http://identifiers.org/chebi/30915
M_akg_c	http://identifiers.org/chebi/30916
M_akg_c	http://identifiers.org/reactome/389537
M_akg_c	http://identifiers.org/chebi/40661
M_akg_c	http://identifiers.org/reactome/561075
M_akg_c	http://identifiers.org/brenda/BG21003
M_akg_c	http://identifiers.org/kegg.compound/C00026
M_akg_c	http://identifiers.org/hmdb/HMDB00208
M_akg_c	http://identifiers.org/hmdb/HMDB02812
M_akg_c	http://identifiers.org/unipathway.compound/UPC00026
M_akg_c	http://identifiers.org/seed/cpd00024
M_ala__D_c	http://identifiers.org/bigg.metabolite/ala__D
M_ala__D_c	http://identifiers.org/kegg.compound/C00133
M_ala__D_c	http://identifiers.org/chebi/CHEBI:10840
M_ala__D_c	http://identifiers.org/chebi/CHEBI:12899
M_ala__D_c	http://identifiers.org/chebi/CHEBI:15570
M_ala__D_c	http://identifiers.org/chebi/CHEBI:20893
M_ala__D_c	http://identifiers.org/chebi/CHEBI:32435
M_ala__D_c	http://identifiers.org/chebi/CHEBI:32436
M_ala__D_c	http://identifiers.org/chebi/CHEBI:4087
M_ala__D_c	http://identifiers.org/chebi/CHEBI:41756
M_ala__D_c	http://identifiers.org/chebi/CHEBI:41798
M_ala__D_c	http://identifiers.org/chebi/CHEBI:41848
M_ala__D_c	http://identifiers.org/chebi/CHEBI:41877
M_ala__D_c	http://identifiers.org/chebi/CHEBI:57416
M_ala__D_c	https://www.molecular-networks.com/biopath3/biopath/mols/D-Alanine
M_ala__D_c	http://identifiers.org/hmdb/HMDB01310
M_ala__D_c	http://identifiers.org/biocyc/META:D-ALANINE
M_ala__D_c	http://identifiers.org/metanetx.chemical/MNXM156
M_ala__D_c	http://identifiers.org/unipathway.compound/UPC00133
M_ala__D_c	http://identifiers.org/seed.compound/cpd00117
M_ala__D_e	http://identifiers.org/bigg.metabolite/ala__D
M_ala__D_e	http://identifiers.org/kegg.compound/C00133
M_ala__D_e	http://identifiers.org/chebi/CHEBI:10840
M_ala__D_e	http://identifiers.org/chebi/CHEBI:12899
M_ala__D_e	http://identifiers.org/chebi/CHEBI:15570
M_ala__D_e	http://identifiers.org/chebi/CHEBI:20893
M_ala__D_e	http://identifiers.org/chebi/CHEBI:32435
M_ala__D_e	http://identifiers.org/chebi/CHEBI:32436
M_ala__D_e	http://identifiers.org/chebi/CHEBI:4087
M_ala__D_e	http://identifiers.org/chebi/CHEBI:41756
M_ala__D_e	http://identifiers.org/chebi/CHEBI:41798
M_ala__D_e	http://identifiers.org/chebi/CHEBI:41848
M_ala__D_e	http://identifiers.org/chebi/CHEBI:41877
M_ala__D_e	http://identifiers.org/chebi/CHEBI:57416
M_ala__D_e	https://www.molecular-networks.com/biopath3/biopath/mols/D-Alanine
M_ala__D_e	http://identifiers.org/hmdb/HMDB01310
M_ala__D_e	http://identifiers.org/biocyc/META:D-ALANINE
M_ala__D_e	http://identifiers.org/metanetx.chemical/MNXM156
M_ala__D_e	http://identifiers.org/unipathway.compound/UPC00133
M_ala__D_e	http://identifiers.org/seed.compound/cpd00117
M_ala__L_p	http://identifiers.org/bigg.metabolite/ala__L
M_ala__L_p	http://identifiers.org/kegg.compound/C00041
M_alaala_p	http://identifiers.org/bigg.metabolite/alaala
M_alaala_p	http://identifiers.org/chebi/12900
M_alaala_p	http://identifiers.org/chebi/13749
M_alaala_p	http://identifiers.org/chebi/16576
M_alaala_p	http://identifiers.org/chebi/20894
M_alaala_p	http://identifiers.org/chebi/4088
M_alaala_p	http://identifiers.org/chebi/57822
M_alaala_p	http://identifiers.org/brenda/BG22134
M_alaala_p	http://identifiers.org/kegg.compound/C00993
M_alaala_p	http://identifiers.org/biocyc/D-ALA-D-ALA
M_alaala_p	http://identifiers.org/hmdb/HMDB03459
M_alaala_p	http://identifiers.org/seed/cpd00731
M_amet_c	http://identifiers.org/bigg.metabolite/amet
M_amet_c	http://identifiers.org/reactome/2162265
M_amet_c	http://identifiers.org/reactome/71284
M_amet_c	http://identifiers.org/reactome/77087
M_amet_c	http://identifiers.org/kegg.compound/C00019
M_amet_c	http://identifiers.org/chebi/CHEBI:10786
M_amet_c	http://identifiers.org/chebi/CHEBI:10833
M_amet_c	http://identifiers.org/chebi/CHEBI:12742
M_amet_c	http://identifiers.org/chebi/CHEBI:12757
M_amet_c	http://identifiers.org/chebi/CHEBI:12760
M_amet_c	http://identifiers.org/chebi/CHEBI:15414
M_amet_c	http://identifiers.org/chebi/CHEBI:22036
M_amet_c	http://identifiers.org/chebi/CHEBI:33440
M_amet_c	http://identifiers.org/chebi/CHEBI:33442
M_amet_c	http://identifiers.org/chebi/CHEBI:45607
M_amet_c	http://identifiers.org/chebi/CHEBI:527887
M_amet_c	http://identifiers.org/chebi/CHEBI:59789
M_amet_c	http://identifiers.org/chebi/CHEBI:67040
M_amet_c	http://identifiers.org/chebi/CHEBI:8946
M_amet_c	http://identifiers.org/kegg.compound/D07128
M_amet_c	http://identifiers.org/hmdb/HMDB01185
M_amet_c	http://identifiers.org/biocyc/META:S-ADENOSYLMETHIONINE
M_amet_c	http://identifiers.org/metanetx.chemical/MNXM16
M_amet_c	https://www.molecular-networks.com/biopath3/biopath/mols/S-Adenosyl-L-methionine
M_amet_c	http://identifiers.org/unipathway.compound/UPC00019
M_amet_c	http://identifiers.org/seed.compound/cpd00017
M_amp_c	http://identifiers.org/bigg.metabolite/amp
M_amp_c	http://identifiers.org/reactome/164121
M_amp_c	http://identifiers.org/reactome/389620
M_amp_c	https://www.molecular-networks.com/biopath3/biopath/mols/Adenosine-5-prime-phosphate
M_amp_c	http://identifiers.org/kegg.compound/C00020
M_amp_c	http://identifiers.org/chebi/CHEBI:12056
M_amp_c	http://identifiers.org/chebi/CHEBI:13234
M_amp_c	http://identifiers.org/chebi/CHEBI:13235
M_amp_c	http://identifiers.org/chebi/CHEBI:13736
M_amp_c	http://identifiers.org/chebi/CHEBI:13740
M_amp_c	http://identifiers.org/chebi/CHEBI:16027
M_amp_c	http://identifiers.org/chebi/CHEBI:22242
M_amp_c	http://identifiers.org/chebi/CHEBI:22245
M_amp_c	http://identifiers.org/chebi/CHEBI:2356
M_amp_c	http://identifiers.org/chebi/CHEBI:40510
M_amp_c	http://identifiers.org/chebi/CHEBI:40721
M_amp_c	http://identifiers.org/chebi/CHEBI:40726
M_amp_c	http://identifiers.org/chebi/CHEBI:40786
M_amp_c	http://identifiers.org/chebi/CHEBI:40826
M_amp_c	http://identifiers.org/chebi/CHEBI:456215
M_amp_c	http://identifiers.org/chebi/CHEBI:47222
M_amp_c	http://identifiers.org/kegg.compound/D02769
M_amp_c	http://identifiers.org/kegg.compound/D06299
M_amp_c	http://identifiers.org/hmdb/HMDB00045
M_amp_c	http://identifiers.org/biocyc/META:AMP
M_amp_c	http://identifiers.org/biocyc/META:AMP-GROUP
M_amp_c	http://identifiers.org/biocyc/META:CPD0-1139
M_amp_c	http://identifiers.org/metanetx.chemical/MNXM14
M_amp_c	http://identifiers.org/unipathway.compound/UPC00020
M_amp_c	http://identifiers.org/seed.compound/cpd00018
M_anhgm3p_c	http://identifiers.org/bigg.metabolite/anhgm3p
M_anhgm3p_c	http://identifiers.org/seed/cpd15397
M_anhgm3p_p	http://identifiers.org/bigg.metabolite/anhgm3p
M_anhgm3p_p	http://identifiers.org/seed/cpd15397
M_anhgm4p_c	http://identifiers.org/bigg.metabolite/anhgm4p
M_anhgm4p_c	http://identifiers.org/seed/cpd15398
M_anhgm4p_p	http://identifiers.org/bigg.metabolite/anhgm4p
M_anhgm4p_p	http://identifiers.org/seed/cpd15398
M_anhgm_c	http://identifiers.org/bigg.metabolite/anhgm
M_anhgm_c	http://identifiers.org/seed/cpd15396
M_anhgm_p	http://identifiers.org/bigg.metabolite/anhgm
M_anhgm_p	http://identifiers.org/seed/cpd15396
M_ap4a_c	http://identifiers.org/bigg.metabolite/ap4a
M_ap4a_c	http://identifiers.org/chebi/12726
M_ap4a_c	http://identifiers.org/chebi/12729
M_ap4a_c	http://identifiers.org/chebi/17422
M_ap4a_c	http://identifiers.org/chebi/21998
M_ap4a_c	http://identifiers.org/chebi/58141
M_ap4a_c	http://identifiers.org/chebi/7875
M_ap4a_c	http://identifiers.org/biocyc/ADENOSYL-P4
M_ap4a_c	http://identifiers.org/brenda/BG10311
M_ap4a_c	http://identifiers.org/kegg.compound/C01260
M_ap4a_c	http://identifiers.org/hmdb/HMDB01211
M_ap4a_c	http://identifiers.org/seed/cpd00924
M_apolpp_p	http://identifiers.org/bigg.metabolite/apolpp
M_apolpp_p	http://identifiers.org/metanetx.chemical/MNXM147441
M_ara5p_c	http://identifiers.org/bigg.metabolite/ara5p
M_ara5p_c	http://identifiers.org/chebi/12916
M_ara5p_c	http://identifiers.org/chebi/16241
M_ara5p_c	http://identifiers.org/chebi/20915
M_ara5p_c	http://identifiers.org/chebi/4104
M_ara5p_c	http://identifiers.org/chebi/57693
M_ara5p_c	http://identifiers.org/biocyc/ARABINOSE-5P
M_ara5p_c	http://identifiers.org/brenda/BG20589
M_ara5p_c	http://identifiers.org/kegg.compound/C01112
M_ara5p_c	http://identifiers.org/hmdb/HMDB11734
M_ara5p_c	http://identifiers.org/unipathway.compound/UPC01112
M_ara5p_c	http://identifiers.org/seed/cpd00817
M_arsni2_c	http://identifiers.org/bigg.metabolite/arsni2
M_arsni2_e	http://identifiers.org/bigg.metabolite/arsni2
M_asn__L_p	http://identifiers.org/bigg.metabolite/asn__L
M_asn__L_p	http://identifiers.org/kegg.compound/C00152
M_asp__L_c	http://identifiers.org/bigg.metabolite/asp__L
M_asp__L_c	http://identifiers.org/reactome/113553
M_asp__L_c	http://identifiers.org/reactome/29448
M_asp__L_c	http://identifiers.org/kegg.compound/C00049
M_asp__L_c	http://identifiers.org/chebi/CHEBI:13085
M_asp__L_c	http://identifiers.org/chebi/CHEBI:17053
M_asp__L_c	http://identifiers.org/chebi/CHEBI:21244
M_asp__L_c	http://identifiers.org/chebi/CHEBI:21247
M_asp__L_c	http://identifiers.org/chebi/CHEBI:29991
M_asp__L_c	http://identifiers.org/chebi/CHEBI:29993
M_asp__L_c	http://identifiers.org/chebi/CHEBI:40853
M_asp__L_c	http://identifiers.org/chebi/CHEBI:40900
M_asp__L_c	http://identifiers.org/chebi/CHEBI:40913
M_asp__L_c	http://identifiers.org/chebi/CHEBI:40942
M_asp__L_c	http://identifiers.org/chebi/CHEBI:6193
M_asp__L_c	http://identifiers.org/kegg.compound/D00013
M_asp__L_c	http://identifiers.org/hmdb/HMDB00191
M_asp__L_c	https://www.molecular-networks.com/biopath3/biopath/mols/L-Aspartate
M_asp__L_c	http://identifiers.org/biocyc/META:L-ASPARTATE
M_asp__L_c	http://identifiers.org/metanetx.chemical/MNXM42
M_asp__L_c	http://identifiers.org/unipathway.compound/UPC00049
M_asp__L_c	http://identifiers.org/umbbd.compound/c1574
M_asp__L_c	http://identifiers.org/seed.compound/cpd00041
M_asp__L_p	http://identifiers.org/bigg.metabolite/asp__L
M_asp__L_p	http://identifiers.org/kegg.compound/C00049
M_athr__L_c	http://identifiers.org/bigg.metabolite/athr__L
M_athr__L_c	http://identifiers.org/kegg.compound/C05519
M_benzcoa_c	http://identifiers.org/bigg.metabolite/benzcoa
M_benzcoa_c	http://identifiers.org/reactome/159447
M_benzcoa_c	http://identifiers.org/kegg.compound/C00512
M_benzcoa_c	http://identifiers.org/chebi/CHEBI:13882
M_benzcoa_c	http://identifiers.org/chebi/CHEBI:13883
M_benzcoa_c	http://identifiers.org/chebi/CHEBI:15515
M_benzcoa_c	http://identifiers.org/chebi/CHEBI:22735
M_benzcoa_c	http://identifiers.org/chebi/CHEBI:57369
M_benzcoa_c	http://identifiers.org/chebi/CHEBI:8952
M_benzcoa_c	http://identifiers.org/hmdb/HMDB02252
M_benzcoa_c	http://identifiers.org/biocyc/META:BENZOYLCOA
M_benzcoa_c	http://identifiers.org/metanetx.chemical/MNXM240
M_benzcoa_c	http://identifiers.org/unipathway.compound/UPC00512
M_benzcoa_c	http://identifiers.org/umbbd.compound/c0119
M_benzcoa_c	http://identifiers.org/seed.compound/cpd00401
M_bmoco1gdp_c	http://identifiers.org/bigg.metabolite/bmoco1gdp
M_bmoco_c	http://identifiers.org/bigg.metabolite/bmoco
M_bmocogdp_c	http://identifiers.org/bigg.metabolite/bmocogdp
M_btal_c	http://identifiers.org/bigg.metabolite/btal
M_btal_c	https://www.molecular-networks.com/biopath3/biopath/mols/Butanal
M_btal_c	http://identifiers.org/kegg.compound/C01412
M_btal_c	http://identifiers.org/chebi/CHEBI:13923
M_btal_c	http://identifiers.org/chebi/CHEBI:15743
M_btal_c	http://identifiers.org/chebi/CHEBI:22938
M_btal_c	http://identifiers.org/chebi/CHEBI:3233
M_btal_c	http://identifiers.org/hmdb/HMDB03543
M_btal_c	http://identifiers.org/biocyc/META:BUTANAL
M_btal_c	http://identifiers.org/metanetx.chemical/MNXM1017
M_btal_c	http://identifiers.org/seed.compound/cpd01011
M_but_c	http://identifiers.org/bigg.metabolite/but
M_but_c	https://www.molecular-networks.com/biopath3/biopath/mols/Butanoate
M_but_c	http://identifiers.org/kegg.compound/C00246
M_but_c	http://identifiers.org/chebi/CHEBI:113450
M_but_c	http://identifiers.org/chebi/CHEBI:13924
M_but_c	http://identifiers.org/chebi/CHEBI:17968
M_but_c	http://identifiers.org/chebi/CHEBI:22946
M_but_c	http://identifiers.org/chebi/CHEBI:22948
M_but_c	http://identifiers.org/chebi/CHEBI:30772
M_but_c	http://identifiers.org/chebi/CHEBI:3234
M_but_c	http://identifiers.org/chebi/CHEBI:41208
M_but_c	http://identifiers.org/hmdb/HMDB00039
M_but_c	http://identifiers.org/lipidmaps/LMFA01010004
M_but_c	http://identifiers.org/biocyc/META:BUTYRIC_ACID
M_but_c	http://identifiers.org/metanetx.chemical/MNXM458
M_but_c	http://identifiers.org/unipathway.compound/UPC00246
M_but_c	http://identifiers.org/umbbd.compound/c0035
M_but_c	http://identifiers.org/seed.compound/cpd00211
M_buts_c	http://identifiers.org/bigg.metabolite/buts
M_buts_e	http://identifiers.org/bigg.metabolite/buts
M_butso3_c	http://identifiers.org/bigg.metabolite/butso3
M_butso3_c	http://identifiers.org/chebi/61911
M_butso3_c	http://identifiers.org/chebi/61958
M_butso3_c	http://identifiers.org/biocyc/CPD-3744
M_butso3_c	http://identifiers.org/seed/cpd11596
M_butso3_p	http://identifiers.org/bigg.metabolite/butso3
M_butso3_p	http://identifiers.org/chebi/61911
M_butso3_p	http://identifiers.org/chebi/61958
M_butso3_p	http://identifiers.org/biocyc/CPD-3744
M_butso3_p	http://identifiers.org/seed/cpd11596
M_bwco1gdp_c	http://identifiers.org/bigg.metabolite/bwco1gdp
M_bwco_c	http://identifiers.org/bigg.metabolite/bwco
M_bwcogdp_c	http://identifiers.org/bigg.metabolite/bwcogdp
M_ca2_c	http://identifiers.org/bigg.metabolite/ca2
M_ca2_c	http://identifiers.org/reactome/111875
M_ca2_c	http://identifiers.org/reactome/139827
M_ca2_c	http://identifiers.org/reactome/140648
M_ca2_c	http://identifiers.org/reactome/167012
M_ca2_c	http://identifiers.org/chebi/22988
M_ca2_c	http://identifiers.org/chebi/29108
M_ca2_c	http://identifiers.org/chebi/31338
M_ca2_c	http://identifiers.org/chebi/31341
M_ca2_c	http://identifiers.org/chebi/3308
M_ca2_c	http://identifiers.org/chebi/3312
M_ca2_c	http://identifiers.org/chebi/35437
M_ca2_c	http://identifiers.org/chebi/48760
M_ca2_c	http://identifiers.org/reactome/74016
M_ca2_c	http://identifiers.org/reactome/74112
M_ca2_c	http://identifiers.org/brenda/BG28466
M_ca2_c	http://identifiers.org/kegg.compound/C00076
M_ca2_c	http://identifiers.org/kegg.compound/C08130
M_ca2_c	http://identifiers.org/kegg.compound/C12277
M_ca2_c	http://identifiers.org/kegg.compound/C13140
M_ca2_c	http://identifiers.org/kegg.compound/C13189
M_ca2_c	http://identifiers.org/kegg.compound/C18381
M_ca2_c	http://identifiers.org/biocyc/CA+2
M_ca2_c	http://identifiers.org/biocyc/CPD0-1589
M_ca2_c	http://identifiers.org/kegg.compound/D01083
M_ca2_c	http://identifiers.org/kegg.compound/D01679
M_ca2_c	http://identifiers.org/kegg.compound/D01723
M_ca2_c	http://identifiers.org/kegg.compound/D02256
M_ca2_c	http://identifiers.org/seed/cpd00063
M_ca2_c	http://identifiers.org/seed/cpd05098
M_ca2_c	http://identifiers.org/seed/cpd09053
M_ca2_c	http://identifiers.org/seed/cpd09385
M_ca2_c	http://identifiers.org/seed/cpd09395
M_ca2_p	http://identifiers.org/bigg.metabolite/ca2
M_ca2_p	http://identifiers.org/reactome/111875
M_ca2_p	http://identifiers.org/reactome/139827
M_ca2_p	http://identifiers.org/reactome/140648
M_ca2_p	http://identifiers.org/reactome/167012
M_ca2_p	http://identifiers.org/chebi/22988
M_ca2_p	http://identifiers.org/chebi/29108
M_ca2_p	http://identifiers.org/chebi/31338
M_ca2_p	http://identifiers.org/chebi/31341
M_ca2_p	http://identifiers.org/chebi/3308
M_ca2_p	http://identifiers.org/chebi/3312
M_ca2_p	http://identifiers.org/chebi/35437
M_ca2_p	http://identifiers.org/chebi/48760
M_ca2_p	http://identifiers.org/reactome/74016
M_ca2_p	http://identifiers.org/reactome/74112
M_ca2_p	http://identifiers.org/brenda/BG28466
M_ca2_p	http://identifiers.org/kegg.compound/C00076
M_ca2_p	http://identifiers.org/kegg.compound/C08130
M_ca2_p	http://identifiers.org/kegg.compound/C12277
M_ca2_p	http://identifiers.org/kegg.compound/C13140
M_ca2_p	http://identifiers.org/kegg.compound/C13189
M_ca2_p	http://identifiers.org/kegg.compound/C18381
M_ca2_p	http://identifiers.org/biocyc/CA+2
M_ca2_p	http://identifiers.org/biocyc/CPD0-1589
M_ca2_p	http://identifiers.org/kegg.compound/D01083
M_ca2_p	http://identifiers.org/kegg.compound/D01679
M_ca2_p	http://identifiers.org/kegg.compound/D01723
M_ca2_p	http://identifiers.org/kegg.compound/D02256
M_ca2_p	http://identifiers.org/seed/cpd00063
M_ca2_p	http://identifiers.org/seed/cpd05098
M_ca2_p	http://identifiers.org/seed/cpd09053
M_ca2_p	http://identifiers.org/seed/cpd09385
M_ca2_p	http://identifiers.org/seed/cpd09395
M_campp_c	http://identifiers.org/bigg.metabolite/campp
M_campp_c	http://identifiers.org/metanetx.chemical/MNXM147759
M_cbi_e	http://identifiers.org/bigg.metabolite/cbi
M_cbi_e	http://identifiers.org/kegg.compound/C05774
M_cbi_e	http://identifiers.org/chebi/CHEBI:48529
M_cbi_e	http://identifiers.org/biocyc/META:COBINAMIDE
M_cbi_e	http://identifiers.org/metanetx.chemical/MNXM1549
M_cbi_e	http://identifiers.org/seed.compound/cpd03422
M_cbi_p	http://identifiers.org/bigg.metabolite/cbi
M_cbi_p	http://identifiers.org/kegg.compound/C05774
M_cbi_p	http://identifiers.org/chebi/CHEBI:48529
M_cbi_p	http://identifiers.org/biocyc/META:COBINAMIDE
M_cbi_p	http://identifiers.org/metanetx.chemical/MNXM1549
M_cbi_p	http://identifiers.org/seed.compound/cpd03422
M_cbl1_e	http://identifiers.org/bigg.metabolite/cbl1
M_cbl1_e	http://identifiers.org/reactome/3159260
M_cbl1_e	http://identifiers.org/kegg.compound/C00853
M_cbl1_e	http://identifiers.org/chebi/CHEBI:14004
M_cbl1_e	http://identifiers.org/chebi/CHEBI:15982
M_cbl1_e	http://identifiers.org/chebi/CHEBI:23328
M_cbl1_e	http://identifiers.org/chebi/CHEBI:3784
M_cbl1_e	http://identifiers.org/chebi/CHEBI:60488
M_cbl1_e	http://identifiers.org/hmdb/HMDB03429
M_cbl1_e	http://identifiers.org/hmdb/HMDB06470
M_cbl1_e	http://identifiers.org/biocyc/META:COB-I-ALAMIN
M_cbl1_e	http://identifiers.org/metanetx.chemical/MNXM91519
M_cbl1_e	http://identifiers.org/seed.compound/cpd00635
M_cbl1_p	http://identifiers.org/bigg.metabolite/cbl1
M_cbl1_p	http://identifiers.org/reactome/3159260
M_cbl1_p	http://identifiers.org/kegg.compound/C00853
M_cbl1_p	http://identifiers.org/chebi/CHEBI:14004
M_cbl1_p	http://identifiers.org/chebi/CHEBI:15982
M_cbl1_p	http://identifiers.org/chebi/CHEBI:23328
M_cbl1_p	http://identifiers.org/chebi/CHEBI:3784
M_cbl1_p	http://identifiers.org/chebi/CHEBI:60488
M_cbl1_p	http://identifiers.org/hmdb/HMDB03429
M_cbl1_p	http://identifiers.org/hmdb/HMDB06470
M_cbl1_p	http://identifiers.org/biocyc/META:COB-I-ALAMIN
M_cbl1_p	http://identifiers.org/metanetx.chemical/MNXM91519
M_cbl1_p	http://identifiers.org/seed.compound/cpd00635
M_cbl2_c	http://identifiers.org/bigg.metabolite/cbl2
M_cbl2_c	http://identifiers.org/reactome/3149564
M_cbl2_c	http://identifiers.org/kegg.compound/C00541
M_cbl2_c	http://identifiers.org/chebi/CHEBI:14005
M_cbl2_c	http://identifiers.org/chebi/CHEBI:16304
M_cbl2_c	http://identifiers.org/chebi/CHEBI:23330
M_cbl2_c	http://identifiers.org/chebi/CHEBI:3786
M_cbl2_c	http://identifiers.org/hmdb/HMDB06316
M_cbl2_c	http://identifiers.org/biocyc/META:CPD-1829
M_cbl2_c	http://identifiers.org/metanetx.chemical/MNXM814
M_cbl2_c	http://identifiers.org/seed.compound/cpd00423
M_cbl2_e	http://identifiers.org/bigg.metabolite/cbl2
M_cbl2_e	http://identifiers.org/reactome/3149564
M_cbl2_e	http://identifiers.org/kegg.compound/C00541
M_cbl2_e	http://identifiers.org/chebi/CHEBI:14005
M_cbl2_e	http://identifiers.org/chebi/CHEBI:16304
M_cbl2_e	http://identifiers.org/chebi/CHEBI:23330
M_cbl2_e	http://identifiers.org/chebi/CHEBI:3786
M_cbl2_e	http://identifiers.org/hmdb/HMDB06316
M_cbl2_e	http://identifiers.org/biocyc/META:CPD-1829
M_cbl2_e	http://identifiers.org/metanetx.chemical/MNXM814
M_cbl2_e	http://identifiers.org/seed.compound/cpd00423
M_cbp_c	http://identifiers.org/bigg.metabolite/cbp
M_cbp_c	http://identifiers.org/reactome/111647
M_cbp_c	http://identifiers.org/reactome/29676
M_cbp_c	http://identifiers.org/kegg.compound/C00169
M_cbp_c	http://identifiers.org/chebi/CHEBI:13942
M_cbp_c	http://identifiers.org/chebi/CHEBI:17672
M_cbp_c	http://identifiers.org/chebi/CHEBI:23005
M_cbp_c	http://identifiers.org/chebi/CHEBI:3389
M_cbp_c	http://identifiers.org/chebi/CHEBI:41567
M_cbp_c	http://identifiers.org/chebi/CHEBI:58228
M_cbp_c	https://www.molecular-networks.com/biopath3/biopath/mols/Carbamoylphosphate
M_cbp_c	http://identifiers.org/hmdb/HMDB01096
M_cbp_c	http://identifiers.org/biocyc/META:CARBAMOYL-P
M_cbp_c	http://identifiers.org/metanetx.chemical/MNXM138
M_cbp_c	http://identifiers.org/unipathway.compound/UPC00169
M_cbp_c	http://identifiers.org/seed.compound/cpd00146
M_cd2_c	http://identifiers.org/bigg.metabolite/cd2
M_cd2_c	http://identifiers.org/kegg.compound/C01413
M_cd2_c	http://identifiers.org/chebi/CHEBI:3290
M_cd2_c	http://identifiers.org/chebi/CHEBI:48773
M_cd2_c	http://identifiers.org/chebi/CHEBI:48775
M_cd2_c	http://identifiers.org/hmdb/HMDB03638
M_cd2_c	http://identifiers.org/biocyc/META:CD+2
M_cd2_c	http://identifiers.org/metanetx.chemical/MNXM4505
M_cd2_c	http://identifiers.org/seed.compound/cpd01012
M_cd2_e	http://identifiers.org/bigg.metabolite/cd2
M_cd2_e	http://identifiers.org/kegg.compound/C01413
M_cd2_e	http://identifiers.org/chebi/CHEBI:3290
M_cd2_e	http://identifiers.org/chebi/CHEBI:48773
M_cd2_e	http://identifiers.org/chebi/CHEBI:48775
M_cd2_e	http://identifiers.org/hmdb/HMDB03638
M_cd2_e	http://identifiers.org/biocyc/META:CD+2
M_cd2_e	http://identifiers.org/metanetx.chemical/MNXM4505
M_cd2_e	http://identifiers.org/seed.compound/cpd01012
M_cd2_p	http://identifiers.org/bigg.metabolite/cd2
M_cd2_p	http://identifiers.org/chebi/22977
M_cd2_p	http://identifiers.org/chebi/52619
M_cd2_p	http://identifiers.org/chebi/52620
M_cd2_p	http://identifiers.org/kegg.compound/C01413
M_cd2_p	http://identifiers.org/seed/cpd01012
M_cdg_c	http://identifiers.org/bigg.metabolite/cdg
M_cdhxfut_c	http://identifiers.org/bigg.metabolite/cdhxfut
M_cdhxfut_c	http://identifiers.org/kegg.compound/C17017
M_cdhxfut_c	http://identifiers.org/chebi/CHEBI:64252
M_cdhxfut_c	http://identifiers.org/chebi/CHEBI:64270
M_cdhxfut_c	http://identifiers.org/biocyc/META:CPD-11419
M_cdhxfut_c	http://identifiers.org/metanetx.chemical/MNXM7216
M_cdhxfut_c	http://identifiers.org/seed.compound/cpd17281
M_cdigmp_c	http://identifiers.org/bigg.metabolite/cdigmp
M_cdigmp_c	http://identifiers.org/metanetx.chemical/MNXM148172
M_cdpdddecg_c	http://identifiers.org/bigg.metabolite/cdpdddecg
M_cdpdddecg_c	http://identifiers.org/metanetx.chemical/MNXM4507
M_cdpdddecg_c	http://identifiers.org/seed.compound/cpd15417
M_cdpdhdec9eg_c	http://identifiers.org/bigg.metabolite/cdpdhdec9eg
M_cdpdhdec9eg_c	http://identifiers.org/metanetx.chemical/MNXM4508
M_cdpdhdec9eg_c	http://identifiers.org/seed.compound/cpd15418
M_cdpdhdecg_c	http://identifiers.org/bigg.metabolite/cdpdhdecg
M_cdpdhdecg_c	http://identifiers.org/metanetx.chemical/MNXM3232
M_cdpdhdecg_c	http://identifiers.org/seed.compound/cpd15419
M_cdpdodec11eg_c	http://identifiers.org/bigg.metabolite/cdpdodec11eg
M_cdpdodec11eg_c	http://identifiers.org/metanetx.chemical/MNXM4509
M_cdpdodec11eg_c	http://identifiers.org/seed.compound/cpd15420
M_cdpdodecg_c	http://identifiers.org/bigg.metabolite/cdpdodecg
M_cdpdodecg_c	http://identifiers.org/biocyc/META:CPD-12814
M_cdpdodecg_c	http://identifiers.org/metanetx.chemical/MNXM45856
M_cdpdodecg_c	http://identifiers.org/seed.compound/cpd15421
M_cdpdtdecg_c	http://identifiers.org/bigg.metabolite/cdpdtdecg
M_cdpdtdecg_c	http://identifiers.org/metanetx.chemical/MNXM4512
M_cdpdtdecg_c	http://identifiers.org/seed.compound/cpd15423
M_cdpglyc_c	http://identifiers.org/bigg.metabolite/cdpglyc
M_cdpglyc_c	http://identifiers.org/kegg.compound/C00513
M_cdpglyc_c	http://identifiers.org/chebi/CHEBI:13265
M_cdpglyc_c	http://identifiers.org/chebi/CHEBI:13271
M_cdpglyc_c	http://identifiers.org/chebi/CHEBI:17885
M_cdpglyc_c	http://identifiers.org/chebi/CHEBI:20871
M_cdpglyc_c	http://identifiers.org/chebi/CHEBI:29068
M_cdpglyc_c	http://identifiers.org/chebi/CHEBI:3272
M_cdpglyc_c	http://identifiers.org/chebi/CHEBI:58311
M_cdpglyc_c	http://identifiers.org/hmdb/HMDB59599
M_cdpglyc_c	http://identifiers.org/biocyc/META:CPD-606
M_cdpglyc_c	http://identifiers.org/metanetx.chemical/MNXM775
M_cdpglyc_c	http://identifiers.org/seed.compound/cpd00402
M_cellb_e	http://identifiers.org/bigg.metabolite/cellb
M_cellb_e	http://identifiers.org/kegg.compound/C00185
M_cellb_e	http://identifiers.org/kegg.compound/C06422
M_cellb_e	http://identifiers.org/chebi/CHEBI:10358
M_cellb_e	http://identifiers.org/chebi/CHEBI:13952
M_cellb_e	http://identifiers.org/chebi/CHEBI:17057
M_cellb_e	http://identifiers.org/chebi/CHEBI:22836
M_cellb_e	http://identifiers.org/chebi/CHEBI:23061
M_cellb_e	http://identifiers.org/chebi/CHEBI:28108
M_cellb_e	http://identifiers.org/chebi/CHEBI:3522
M_cellb_e	http://identifiers.org/chebi/CHEBI:35462
M_cellb_e	http://identifiers.org/chebi/CHEBI:36217
M_cellb_e	http://identifiers.org/chebi/CHEBI:41353
M_cellb_e	https://www.molecular-networks.com/biopath3/biopath/mols/Cellobiose
M_cellb_e	http://identifiers.org/kegg.compound/G00289
M_cellb_e	http://identifiers.org/hmdb/HMDB00055
M_cellb_e	http://identifiers.org/biocyc/META:CELLOBIOSE
M_cellb_e	http://identifiers.org/biocyc/META:CPD-15975
M_cellb_e	http://identifiers.org/metanetx.chemical/MNXM776
M_cellb_e	http://identifiers.org/seed.compound/cpd00158
M_cellb_e	http://identifiers.org/seed.compound/cpd03845
M_cgly_c	http://identifiers.org/bigg.metabolite/cgly
M_cgly_c	http://identifiers.org/reactome/1247904
M_cgly_c	http://identifiers.org/reactome/1247934
M_cgly_c	http://identifiers.org/chebi/4047
M_cgly_c	http://identifiers.org/chebi/61694
M_cgly_c	http://identifiers.org/brenda/BG20292
M_cgly_c	http://identifiers.org/kegg.compound/C01419
M_cgly_c	http://identifiers.org/biocyc/CYS-GLY
M_cgly_c	http://identifiers.org/hmdb/HMDB00078
M_cgly_c	http://identifiers.org/seed/cpd01017
M_ch15deccoa_c	http://identifiers.org/bigg.metabolite/ch15deccoa
M_ch15deccoa_c	http://identifiers.org/kegg.compound/C06322
M_ch15deccoa_c	http://identifiers.org/chebi/CHEBI:14048
M_ch15deccoa_c	http://identifiers.org/chebi/CHEBI:14049
M_ch15deccoa_c	http://identifiers.org/chebi/CHEBI:15520
M_ch15deccoa_c	http://identifiers.org/chebi/CHEBI:22023
M_ch15deccoa_c	http://identifiers.org/chebi/CHEBI:23460
M_ch15deccoa_c	http://identifiers.org/chebi/CHEBI:57374
M_ch15deccoa_c	http://identifiers.org/chebi/CHEBI:8938
M_ch15deccoa_c	http://identifiers.org/hmdb/HMDB12207
M_ch15deccoa_c	http://identifiers.org/lipidmaps/LMFA07050310
M_ch15deccoa_c	http://identifiers.org/biocyc/META:CYCLOHEXA-15-DIENE-1-CARBONYL-COA
M_ch15deccoa_c	http://identifiers.org/metanetx.chemical/MNXM1657
M_ch15deccoa_c	http://identifiers.org/umbbd.compound/c0212
M_ch15deccoa_c	http://identifiers.org/seed.compound/cpd03763
M_citac_c	http://identifiers.org/bigg.metabolite/citac
M_citac_c	http://identifiers.org/kegg.compound/C02226
M_citac_c	http://identifiers.org/chebi/CHEBI:11623
M_citac_c	http://identifiers.org/chebi/CHEBI:1207
M_citac_c	http://identifiers.org/chebi/CHEBI:17626
M_citac_c	http://identifiers.org/chebi/CHEBI:19703
M_citac_c	http://identifiers.org/chebi/CHEBI:19704
M_citac_c	http://identifiers.org/chebi/CHEBI:30719
M_citac_c	http://identifiers.org/hmdb/HMDB00634
M_citac_c	http://identifiers.org/lipidmaps/LMFA01170099
M_citac_c	http://identifiers.org/biocyc/META:2-METHYLMALEATE
M_citac_c	http://identifiers.org/metanetx.chemical/MNXM2356
M_citac_c	http://identifiers.org/unipathway.compound/UPC02226
M_citac_c	http://identifiers.org/seed.compound/cpd01502
M_citm_c	http://identifiers.org/bigg.metabolite/citm
M_citm_c	http://identifiers.org/kegg.compound/C00815
M_citm_c	http://identifiers.org/chebi/CHEBI:13997
M_citm_c	http://identifiers.org/chebi/CHEBI:15584
M_citm_c	http://identifiers.org/chebi/CHEBI:23319
M_citm_c	http://identifiers.org/chebi/CHEBI:3725
M_citm_c	http://identifiers.org/hmdb/HMDB00426
M_citm_c	http://identifiers.org/biocyc/META:CPD-14325
M_citm_c	http://identifiers.org/metanetx.chemical/MNXM2357
M_citm_c	http://identifiers.org/seed.compound/cpd00607
M_citr__L_c	http://identifiers.org/bigg.metabolite/citr__L
M_citr__L_c	http://identifiers.org/reactome/113567
M_citr__L_c	http://identifiers.org/reactome/29968
M_citr__L_c	http://identifiers.org/kegg.compound/C00327
M_citr__L_c	http://identifiers.org/chebi/CHEBI:13092
M_citr__L_c	http://identifiers.org/chebi/CHEBI:14002
M_citr__L_c	http://identifiers.org/chebi/CHEBI:16349
M_citr__L_c	http://identifiers.org/chebi/CHEBI:18211
M_citr__L_c	http://identifiers.org/chebi/CHEBI:21257
M_citr__L_c	http://identifiers.org/chebi/CHEBI:3730
M_citr__L_c	http://identifiers.org/chebi/CHEBI:41489
M_citr__L_c	http://identifiers.org/chebi/CHEBI:49007
M_citr__L_c	http://identifiers.org/chebi/CHEBI:57743
M_citr__L_c	http://identifiers.org/chebi/CHEBI:6203
M_citr__L_c	http://identifiers.org/chebi/CHEBI:66922
M_citr__L_c	http://identifiers.org/kegg.compound/D07706
M_citr__L_c	http://identifiers.org/hmdb/HMDB00904
M_citr__L_c	https://www.molecular-networks.com/biopath3/biopath/mols/L-Citrulline
M_citr__L_c	http://identifiers.org/biocyc/META:L-CITRULLINE
M_citr__L_c	http://identifiers.org/metanetx.chemical/MNXM211
M_citr__L_c	http://identifiers.org/unipathway.compound/UPC00327
M_citr__L_c	http://identifiers.org/seed.compound/cpd00274
M_cm_e	http://identifiers.org/bigg.metabolite/cm
M_cm_p	http://identifiers.org/bigg.metabolite/cm
M_co2_c	http://identifiers.org/bigg.metabolite/co2
M_co2_c	http://identifiers.org/reactome/113528
M_co2_c	http://identifiers.org/reactome/1237009
M_co2_c	http://identifiers.org/reactome/159751
M_co2_c	http://identifiers.org/reactome/159942
M_co2_c	http://identifiers.org/reactome/189480
M_co2_c	http://identifiers.org/reactome/29376
M_co2_c	http://identifiers.org/reactome/389536
M_co2_c	http://identifiers.org/reactome/5668565
M_co2_c	http://identifiers.org/kegg.compound/C00011
M_co2_c	http://identifiers.org/chebi/CHEBI:13282
M_co2_c	http://identifiers.org/chebi/CHEBI:13283
M_co2_c	http://identifiers.org/chebi/CHEBI:13284
M_co2_c	http://identifiers.org/chebi/CHEBI:13285
M_co2_c	http://identifiers.org/chebi/CHEBI:16526
M_co2_c	http://identifiers.org/chebi/CHEBI:23011
M_co2_c	http://identifiers.org/chebi/CHEBI:3283
M_co2_c	http://identifiers.org/chebi/CHEBI:48829
M_co2_c	https://www.molecular-networks.com/biopath3/biopath/mols/Carbon_dioxide
M_co2_c	http://identifiers.org/kegg.compound/D00004
M_co2_c	http://identifiers.org/hmdb/HMDB01967
M_co2_c	http://identifiers.org/biocyc/META:CARBON-DIOXIDE
M_co2_c	http://identifiers.org/metanetx.chemical/MNXM13
M_co2_c	http://identifiers.org/unipathway.compound/UPC00011
M_co2_c	http://identifiers.org/umbbd.compound/c0131
M_co2_c	http://identifiers.org/seed.compound/cpd00011
M_co2_p	http://identifiers.org/bigg.metabolite/co2
M_co2_p	http://identifiers.org/reactome/113528
M_co2_p	http://identifiers.org/reactome/1237009
M_co2_p	http://identifiers.org/reactome/159751
M_co2_p	http://identifiers.org/reactome/159942
M_co2_p	http://identifiers.org/reactome/189480
M_co2_p	http://identifiers.org/reactome/29376
M_co2_p	http://identifiers.org/reactome/389536
M_co2_p	http://identifiers.org/reactome/5668565
M_co2_p	http://identifiers.org/kegg.compound/C00011
M_co2_p	http://identifiers.org/chebi/CHEBI:13282
M_co2_p	http://identifiers.org/chebi/CHEBI:13283
M_co2_p	http://identifiers.org/chebi/CHEBI:13284
M_co2_p	http://identifiers.org/chebi/CHEBI:13285
M_co2_p	http://identifiers.org/chebi/CHEBI:16526
M_co2_p	http://identifiers.org/chebi/CHEBI:23011
M_co2_p	http://identifiers.org/chebi/CHEBI:3283
M_co2_p	http://identifiers.org/chebi/CHEBI:48829
M_co2_p	https://www.molecular-networks.com/biopath3/biopath/mols/Carbon_dioxide
M_co2_p	http://identifiers.org/kegg.compound/D00004
M_co2_p	http://identifiers.org/hmdb/HMDB01967
M_co2_p	http://identifiers.org/biocyc/META:CARBON-DIOXIDE
M_co2_p	http://identifiers.org/metanetx.chemical/MNXM13
M_co2_p	http://identifiers.org/unipathway.compound/UPC00011
M_co2_p	http://identifiers.org/umbbd.compound/c0131
M_co2_p	http://identifiers.org/seed.compound/cpd00011
M_coa_c	http://identifiers.org/bigg.metabolite/coa
M_coa_c	http://identifiers.org/reactome/162743
M_coa_c	http://identifiers.org/reactome/193514
M_coa_c	http://identifiers.org/reactome/2485002
M_coa_c	http://identifiers.org/reactome/29374
M_coa_c	http://identifiers.org/reactome/5490263
M_coa_c	http://identifiers.org/reactome/76194
M_coa_c	http://identifiers.org/kegg.compound/C00010
M_coa_c	http://identifiers.org/chebi/CHEBI:13294
M_coa_c	http://identifiers.org/chebi/CHEBI:13295
M_coa_c	http://identifiers.org/chebi/CHEBI:13298
M_coa_c	http://identifiers.org/chebi/CHEBI:15346
M_coa_c	http://identifiers.org/chebi/CHEBI:23355
M_coa_c	http://identifiers.org/chebi/CHEBI:3771
M_coa_c	http://identifiers.org/chebi/CHEBI:41597
M_coa_c	http://identifiers.org/chebi/CHEBI:41631
M_coa_c	http://identifiers.org/chebi/CHEBI:57287
M_coa_c	http://identifiers.org/chebi/CHEBI:741566
M_coa_c	https://www.molecular-networks.com/biopath3/biopath/mols/CoA-SH
M_coa_c	http://identifiers.org/hmdb/HMDB01423
M_coa_c	http://identifiers.org/biocyc/META:CO-A
M_coa_c	http://identifiers.org/biocyc/META:COA-GROUP
M_coa_c	http://identifiers.org/metanetx.chemical/MNXM12
M_coa_c	http://identifiers.org/unipathway.compound/UPC00010
M_coa_c	http://identifiers.org/umbbd.compound/c0919
M_coa_c	http://identifiers.org/seed.compound/cpd00010
M_cobalt2_c	http://identifiers.org/bigg.metabolite/cobalt2
M_cobalt2_c	http://identifiers.org/kegg.compound/C00175
M_cobalt2_c	http://identifiers.org/kegg.compound/C19171
M_cobalt2_c	http://identifiers.org/chebi/CHEBI:23335
M_cobalt2_c	http://identifiers.org/chebi/CHEBI:23337
M_cobalt2_c	http://identifiers.org/chebi/CHEBI:27638
M_cobalt2_c	http://identifiers.org/chebi/CHEBI:3788
M_cobalt2_c	http://identifiers.org/chebi/CHEBI:48827
M_cobalt2_c	http://identifiers.org/chebi/CHEBI:48828
M_cobalt2_c	https://www.molecular-networks.com/biopath3/biopath/mols/Co2+
M_cobalt2_c	http://identifiers.org/hmdb/HMDB00608
M_cobalt2_c	http://identifiers.org/biocyc/META:CO+2
M_cobalt2_c	http://identifiers.org/metanetx.chemical/MNXM90960
M_cobalt2_c	http://identifiers.org/unipathway.compound/UPC00175
M_cobalt2_c	http://identifiers.org/seed.compound/cpd00149
M_cobalt2_p	http://identifiers.org/bigg.metabolite/cobalt2
M_cobalt2_p	http://identifiers.org/kegg.compound/C00175
M_cobalt2_p	http://identifiers.org/kegg.compound/C19171
M_cobalt2_p	http://identifiers.org/chebi/CHEBI:23335
M_cobalt2_p	http://identifiers.org/chebi/CHEBI:23337
M_cobalt2_p	http://identifiers.org/chebi/CHEBI:27638
M_cobalt2_p	http://identifiers.org/chebi/CHEBI:3788
M_cobalt2_p	http://identifiers.org/chebi/CHEBI:48827
M_cobalt2_p	http://identifiers.org/chebi/CHEBI:48828
M_cobalt2_p	https://www.molecular-networks.com/biopath3/biopath/mols/Co2+
M_cobalt2_p	http://identifiers.org/hmdb/HMDB00608
M_cobalt2_p	http://identifiers.org/biocyc/META:CO+2
M_cobalt2_p	http://identifiers.org/metanetx.chemical/MNXM90960
M_cobalt2_p	http://identifiers.org/unipathway.compound/UPC00175
M_cobalt2_p	http://identifiers.org/seed.compound/cpd00149
M_codscl2_c	http://identifiers.org/bigg.metabolite/codscl2
M_codscl2_c	http://identifiers.org/kegg.compound/C11538
M_codscl2_c	http://identifiers.org/chebi/CHEBI:52491
M_codscl2_c	http://identifiers.org/chebi/CHEBI:60049
M_codscl2_c	http://identifiers.org/biocyc/META:COBALT-SIROHYDROCHLORIN
M_codscl2_c	http://identifiers.org/metanetx.chemical/MNXM47447
M_codscl2_c	http://identifiers.org/unipathway.compound/UPC11538
M_codscl2_c	http://identifiers.org/seed.compound/cpd08368
M_cpgn_e	http://identifiers.org/bigg.metabolite/cpgn
M_cpgn_e	http://identifiers.org/chebi/CHEBI:83101
M_cpgn_e	http://identifiers.org/metanetx.chemical/MNXM114191
M_cpgn_e	http://identifiers.org/seed.compound/cpd15437
M_cpgn_p	http://identifiers.org/bigg.metabolite/cpgn
M_cpgn_p	http://identifiers.org/chebi/CHEBI:83101
M_cpgn_p	http://identifiers.org/metanetx.chemical/MNXM114191
M_cpgn_p	http://identifiers.org/seed.compound/cpd15437
M_cpmp_c	http://identifiers.org/bigg.metabolite/cpmp
M_cu2_c	http://identifiers.org/bigg.metabolite/cu2
M_cu2_c	http://identifiers.org/chebi/23376
M_cu2_c	http://identifiers.org/chebi/28694
M_cu2_c	http://identifiers.org/chebi/30052
M_cu2_c	http://identifiers.org/chebi/3874
M_cu2_c	http://identifiers.org/chebi/52630
M_cu2_c	http://identifiers.org/brenda/BG79313
M_cu2_c	http://identifiers.org/kegg.compound/C00070
M_cu2_c	http://identifiers.org/seed/cpd00058
M_cu2_p	http://identifiers.org/bigg.metabolite/cu2
M_cu2_p	http://identifiers.org/chebi/23376
M_cu2_p	http://identifiers.org/chebi/28694
M_cu2_p	http://identifiers.org/chebi/30052
M_cu2_p	http://identifiers.org/chebi/3874
M_cu2_p	http://identifiers.org/chebi/52630
M_cu2_p	http://identifiers.org/brenda/BG79313
M_cu2_p	http://identifiers.org/kegg.compound/C00070
M_cu2_p	http://identifiers.org/seed/cpd00058
M_cu_c	http://identifiers.org/bigg.metabolite/cu
M_cu_e	http://identifiers.org/bigg.metabolite/cu
M_cys__L_c	http://identifiers.org/bigg.metabolite/cys__L
M_cys__L_c	http://identifiers.org/kegg.compound/C00097
M_dad_5_c	http://identifiers.org/bigg.metabolite/dad_5
M_dad_5_c	http://identifiers.org/reactome/947703
M_dad_5_c	http://identifiers.org/kegg.compound/C05198
M_dad_5_c	http://identifiers.org/chebi/CHEBI:12061
M_dad_5_c	http://identifiers.org/chebi/CHEBI:17319
M_dad_5_c	http://identifiers.org/chebi/CHEBI:1960
M_dad_5_c	http://identifiers.org/chebi/CHEBI:20493
M_dad_5_c	http://identifiers.org/chebi/CHEBI:40099
M_dad_5_c	http://identifiers.org/hmdb/HMDB01983
M_dad_5_c	http://identifiers.org/biocyc/META:CH33ADO
M_dad_5_c	http://identifiers.org/metanetx.chemical/MNXM316
M_dad_5_c	http://identifiers.org/unipathway.compound/UPC05198
M_dad_5_c	http://identifiers.org/seed.compound/cpd03091
M_datp_c	http://identifiers.org/bigg.metabolite/datp
M_datp_c	http://identifiers.org/chebi/10491
M_datp_c	http://identifiers.org/reactome/110644
M_datp_c	http://identifiers.org/chebi/14069
M_datp_c	http://identifiers.org/chebi/16284
M_datp_c	http://identifiers.org/chebi/19238
M_datp_c	http://identifiers.org/reactome/29604
M_datp_c	http://identifiers.org/chebi/42290
M_datp_c	http://identifiers.org/chebi/495505
M_datp_c	http://identifiers.org/chebi/61404
M_datp_c	http://identifiers.org/brenda/BG1369
M_datp_c	http://identifiers.org/kegg.compound/C00131
M_datp_c	http://identifiers.org/biocyc/DATP
M_datp_c	http://identifiers.org/hmdb/HMDB01532
M_datp_c	http://identifiers.org/seed/cpd00115
M_ddcaACP_c	http://identifiers.org/bigg.metabolite/ddcaACP
M_ddcaACP_c	http://identifiers.org/kegg.compound/C05223
M_ddcaACP_c	http://identifiers.org/biocyc/META:Dodecanoyl-ACPs
M_ddcaACP_c	http://identifiers.org/metanetx.chemical/MNXM5723
M_ddcaACP_c	http://identifiers.org/unipathway.compound/UPC05223
M_ddcaACP_c	http://identifiers.org/seed.compound/cpd11468
M_ddca_e	http://identifiers.org/bigg.metabolite/ddca
M_ddca_e	http://identifiers.org/reactome/33549
M_ddca_e	http://identifiers.org/kegg.compound/C02679
M_ddca_e	http://identifiers.org/chebi/CHEBI:14187
M_ddca_e	http://identifiers.org/chebi/CHEBI:18262
M_ddca_e	http://identifiers.org/chebi/CHEBI:23863
M_ddca_e	http://identifiers.org/chebi/CHEBI:23864
M_ddca_e	http://identifiers.org/chebi/CHEBI:30805
M_ddca_e	http://identifiers.org/chebi/CHEBI:41882
M_ddca_e	http://identifiers.org/chebi/CHEBI:4680
M_ddca_e	http://identifiers.org/kegg.compound/D10714
M_ddca_e	http://identifiers.org/hmdb/HMDB00638
M_ddca_e	http://identifiers.org/lipidmaps/LMFA01010012
M_ddca_e	http://identifiers.org/biocyc/META:DODECANOATE
M_ddca_e	http://identifiers.org/metanetx.chemical/MNXM402
M_ddca_e	http://identifiers.org/umbbd.compound/c0566
M_ddca_e	http://identifiers.org/seed.compound/cpd01741
M_ddca_p	http://identifiers.org/bigg.metabolite/ddca
M_ddca_p	http://identifiers.org/chebi/14187
M_ddca_p	http://identifiers.org/chebi/18262
M_ddca_p	http://identifiers.org/chebi/23863
M_ddca_p	http://identifiers.org/chebi/23864
M_ddca_p	http://identifiers.org/chebi/30805
M_ddca_p	http://identifiers.org/reactome/33549
M_ddca_p	http://identifiers.org/chebi/41882
M_ddca_p	http://identifiers.org/chebi/4680
M_ddca_p	http://identifiers.org/brenda/BG4161
M_ddca_p	http://identifiers.org/kegg.compound/C02679
M_ddca_p	http://identifiers.org/biocyc/DODECANOATE
M_ddca_p	http://identifiers.org/hmdb/HMDB00638
M_ddca_p	http://identifiers.org/lipidmaps/LMFA01010012
M_ddca_p	http://identifiers.org/seed/cpd01741
M_dhgly_c	http://identifiers.org/bigg.metabolite/dhgly
M_dhlplarg_c	http://identifiers.org/bigg.metabolite/dhlplarg
M_dhlplarg_c	http://identifiers.org/metanetx.chemical/MNXM147469
M_dhxfut_c	http://identifiers.org/bigg.metabolite/dhxfut
M_dhxfut_c	http://identifiers.org/kegg.compound/C17010
M_dhxfut_c	http://identifiers.org/chebi/CHEBI:51312
M_dhxfut_c	http://identifiers.org/chebi/CHEBI:58864
M_dhxfut_c	http://identifiers.org/biocyc/META:CPD-10484
M_dhxfut_c	http://identifiers.org/metanetx.chemical/MNXM3255
M_dhxfut_c	http://identifiers.org/seed.compound/cpd17278
M_diglyceride_prolpp_c	http://identifiers.org/bigg.metabolite/diglyceride_prolpp
M_diglyceride_prolpp_c	http://identifiers.org/metanetx.chemical/MNXM147466
M_dimp_c	http://identifiers.org/bigg.metabolite/dimp
M_dimp_c	http://identifiers.org/reactome/109330
M_dimp_c	http://identifiers.org/chebi/19250
M_dimp_c	http://identifiers.org/reactome/2509805
M_dimp_c	http://identifiers.org/chebi/28806
M_dimp_c	http://identifiers.org/chebi/41998
M_dimp_c	http://identifiers.org/chebi/44500
M_dimp_c	http://identifiers.org/chebi/61194
M_dimp_c	http://identifiers.org/chebi/837
M_dimp_c	http://identifiers.org/brenda/BG799
M_dimp_c	http://identifiers.org/kegg.compound/C06196
M_dimp_c	http://identifiers.org/biocyc/DIMP
M_dimp_c	http://identifiers.org/hmdb/HMDB06555
M_dimp_c	http://identifiers.org/seed/cpd03704
M_ditp_c	http://identifiers.org/bigg.metabolite/ditp
M_ditp_c	http://identifiers.org/chebi/10499
M_ditp_c	http://identifiers.org/chebi/19251
M_ditp_c	http://identifiers.org/reactome/2509835
M_ditp_c	http://identifiers.org/chebi/28807
M_ditp_c	http://identifiers.org/chebi/61382
M_ditp_c	http://identifiers.org/brenda/BG1195
M_ditp_c	http://identifiers.org/kegg.compound/C01345
M_ditp_c	http://identifiers.org/biocyc/DITP
M_ditp_c	http://identifiers.org/hmdb/HMDB03537
M_ditp_c	http://identifiers.org/seed/cpd00977
M_dms_c	http://identifiers.org/bigg.metabolite/dms
M_dms_c	http://identifiers.org/chebi/14168
M_dms_c	http://identifiers.org/chebi/14175
M_dms_c	http://identifiers.org/chebi/17437
M_dms_c	http://identifiers.org/chebi/23800
M_dms_c	http://identifiers.org/chebi/44169
M_dms_c	http://identifiers.org/chebi/4611
M_dms_c	http://identifiers.org/brenda/BG15546
M_dms_c	http://identifiers.org/kegg.compound/C00580
M_dms_c	http://identifiers.org/biocyc/CPD-7670
M_dms_c	http://identifiers.org/hmdb/HMDB02303
M_dms_c	http://identifiers.org/seed/cpd00450
M_dmso_c	http://identifiers.org/bigg.metabolite/dmso
M_dmso_c	http://identifiers.org/chebi/23801
M_dmso_c	http://identifiers.org/chebi/28262
M_dmso_c	http://identifiers.org/chebi/42138
M_dmso_c	http://identifiers.org/chebi/4612
M_dmso_c	http://identifiers.org/brenda/BG15543
M_dmso_c	http://identifiers.org/kegg.compound/C11143
M_dmso_c	http://identifiers.org/kegg.compound/D01043
M_dmso_c	http://identifiers.org/biocyc/DMSO
M_dmso_c	http://identifiers.org/hmdb/HMDB02151
M_dmso_c	http://identifiers.org/seed/cpd08021
M_doxrbcn_e	http://identifiers.org/bigg.metabolite/doxrbcn
M_doxrbcn_p	http://identifiers.org/bigg.metabolite/doxrbcn
M_dscl_c	http://identifiers.org/bigg.metabolite/dscl
M_dscl_c	http://identifiers.org/kegg.compound/C02463
M_dscl_c	http://identifiers.org/chebi/CHEBI:14870
M_dscl_c	http://identifiers.org/chebi/CHEBI:50602
M_dscl_c	http://identifiers.org/chebi/CHEBI:58827
M_dscl_c	http://identifiers.org/chebi/CHEBI:8370
M_dscl_c	http://identifiers.org/biocyc/META:DIHYDROSIROHYDROCHLORIN
M_dscl_c	http://identifiers.org/metanetx.chemical/MNXM672
M_dscl_c	https://www.molecular-networks.com/biopath3/biopath/mols/Precorrin_2
M_dscl_c	http://identifiers.org/unipathway.compound/UPC02463
M_dscl_c	http://identifiers.org/seed.compound/cpd01620
M_dutp_c	http://identifiers.org/bigg.metabolite/dutp
M_dutp_c	https://www.molecular-networks.com/biopath3/biopath/mols/2-prime-Deoxyuridine-5-prime-triphosphate
M_dutp_c	http://identifiers.org/reactome/500739
M_dutp_c	http://identifiers.org/kegg.compound/C00460
M_dutp_c	http://identifiers.org/chebi/CHEBI:10533
M_dutp_c	http://identifiers.org/chebi/CHEBI:14095
M_dutp_c	http://identifiers.org/chebi/CHEBI:17625
M_dutp_c	http://identifiers.org/chebi/CHEBI:19264
M_dutp_c	http://identifiers.org/chebi/CHEBI:58212
M_dutp_c	http://identifiers.org/chebi/CHEBI:61555
M_dutp_c	http://identifiers.org/hmdb/HMDB01191
M_dutp_c	http://identifiers.org/biocyc/META:DUTP
M_dutp_c	http://identifiers.org/metanetx.chemical/MNXM452
M_dutp_c	http://identifiers.org/unipathway.compound/UPC00460
M_dutp_c	http://identifiers.org/seed.compound/cpd00358
M_dxyl5p_c	http://identifiers.org/bigg.metabolite/dxyl5p
M_dxyl5p_c	http://identifiers.org/chebi/11254
M_dxyl5p_c	http://identifiers.org/chebi/16493
M_dxyl5p_c	http://identifiers.org/chebi/57792
M_dxyl5p_c	http://identifiers.org/chebi/622
M_dxyl5p_c	http://identifiers.org/brenda/BG37157
M_dxyl5p_c	http://identifiers.org/kegg.compound/C11437
M_dxyl5p_c	http://identifiers.org/biocyc/DEOXYXYLULOSE-5P
M_dxyl5p_c	http://identifiers.org/hmdb/HMDB01213
M_dxyl5p_c	http://identifiers.org/unipathway.compound/UPC11437
M_dxyl5p_c	http://identifiers.org/seed/cpd08289
M_eig3p_c	http://identifiers.org/bigg.metabolite/eig3p
M_eig3p_c	http://identifiers.org/kegg.compound/C04666
M_eig3p_c	http://identifiers.org/chebi/CHEBI:12888
M_eig3p_c	http://identifiers.org/chebi/CHEBI:17805
M_eig3p_c	http://identifiers.org/chebi/CHEBI:20923
M_eig3p_c	http://identifiers.org/chebi/CHEBI:4270
M_eig3p_c	http://identifiers.org/chebi/CHEBI:58278
M_eig3p_c	https://www.molecular-networks.com/biopath3/biopath/mols/D-erythro-Imidazoleglycerol_phosphate
M_eig3p_c	http://identifiers.org/hmdb/HMDB12208
M_eig3p_c	http://identifiers.org/biocyc/META:D-ERYTHRO-IMIDAZOLE-GLYCEROL-P
M_eig3p_c	http://identifiers.org/metanetx.chemical/MNXM1422
M_eig3p_c	http://identifiers.org/unipathway.compound/UPC04666
M_eig3p_c	http://identifiers.org/seed.compound/cpd02843
M_enlipa_p	http://identifiers.org/bigg.metabolite/enlipa
M_enlipa_p	http://identifiers.org/seed/cpd15459
M_enter_c	http://identifiers.org/bigg.metabolite/enter
M_enter_c	http://identifiers.org/chebi/23923
M_enter_c	http://identifiers.org/chebi/28855
M_enter_c	http://identifiers.org/chebi/38150
M_enter_c	http://identifiers.org/chebi/4799
M_enter_c	http://identifiers.org/brenda/BG15614
M_enter_c	http://identifiers.org/kegg.compound/C05821
M_enter_c	http://identifiers.org/kegg.compound/C06230
M_enter_c	http://identifiers.org/biocyc/ENTEROBACTIN
M_enter_c	http://identifiers.org/unipathway.compound/UPC05821
M_enter_c	http://identifiers.org/seed/cpd03453
M_enter_p	http://identifiers.org/bigg.metabolite/enter
M_enter_p	http://identifiers.org/chebi/23923
M_enter_p	http://identifiers.org/chebi/28855
M_enter_p	http://identifiers.org/chebi/38150
M_enter_p	http://identifiers.org/chebi/4799
M_enter_p	http://identifiers.org/brenda/BG15614
M_enter_p	http://identifiers.org/kegg.compound/C05821
M_enter_p	http://identifiers.org/kegg.compound/C06230
M_enter_p	http://identifiers.org/biocyc/ENTEROBACTIN
M_enter_p	http://identifiers.org/unipathway.compound/UPC05821
M_enter_p	http://identifiers.org/seed/cpd03453
M_eths_c	http://identifiers.org/bigg.metabolite/eths
M_eths_e	http://identifiers.org/bigg.metabolite/eths
M_fa10_c	http://identifiers.org/bigg.metabolite/fa10
M_fa10_c	http://identifiers.org/metanetx.chemical/MNXM8600
M_fa10_c	http://identifiers.org/seed.compound/cpd15597
M_fa10coa_c	http://identifiers.org/bigg.metabolite/fa10coa
M_fa11_c	http://identifiers.org/bigg.metabolite/fa11
M_fa11_c	http://identifiers.org/metanetx.chemical/MNXM3274
M_fa11_c	http://identifiers.org/seed.compound/cpd11431
M_fa11coa_c	http://identifiers.org/bigg.metabolite/fa11coa
M_fa12_c	http://identifiers.org/bigg.metabolite/fa12
M_fa12_c	http://identifiers.org/metanetx.chemical/MNXM4587
M_fa12_c	http://identifiers.org/seed.compound/cpd11433
M_fa12coa_c	http://identifiers.org/bigg.metabolite/fa12coa
M_fa1_c	http://identifiers.org/bigg.metabolite/fa1
M_fa1_c	http://identifiers.org/metanetx.chemical/MNXM3990
M_fa1_c	http://identifiers.org/seed.compound/cpd11430
M_fa1coa_c	http://identifiers.org/bigg.metabolite/fa1coa
M_fa3_c	http://identifiers.org/bigg.metabolite/fa3
M_fa3_c	http://identifiers.org/metanetx.chemical/MNXM3272
M_fa3_c	http://identifiers.org/seed.compound/cpd11436
M_fa3coa_c	http://identifiers.org/bigg.metabolite/fa3coa
M_fa4_c	http://identifiers.org/bigg.metabolite/fa4
M_fa4_c	http://identifiers.org/metanetx.chemical/MNXM4586
M_fa4_c	http://identifiers.org/seed.compound/cpd11438
M_fa4coa_c	http://identifiers.org/bigg.metabolite/fa4coa
M_fa5_c	http://identifiers.org/bigg.metabolite/fa5
M_fa5_c	http://identifiers.org/metanetx.chemical/MNXM8601
M_fa5_c	http://identifiers.org/seed.compound/cpd15599
M_fa5coa_c	http://identifiers.org/bigg.metabolite/fa5coa
M_fa6_c	http://identifiers.org/bigg.metabolite/fa6
M_fa6_c	http://identifiers.org/metanetx.chemical/MNXM3273
M_fa6_c	http://identifiers.org/seed.compound/cpd11440
M_fa6coa_c	http://identifiers.org/bigg.metabolite/fa6coa
M_fa9_c	http://identifiers.org/bigg.metabolite/fa9
M_fa9_c	http://identifiers.org/metanetx.chemical/MNXM8602
M_fa9_c	http://identifiers.org/seed.compound/cpd15601
M_fa9coa_c	http://identifiers.org/bigg.metabolite/fa9coa
M_fad_c	http://identifiers.org/bigg.metabolite/fad
M_fad_c	http://identifiers.org/reactome/113596
M_fad_c	http://identifiers.org/reactome/113597
M_fad_c	http://identifiers.org/reactome/29386
M_fad_c	http://identifiers.org/kegg.compound/C00016
M_fad_c	http://identifiers.org/chebi/CHEBI:13315
M_fad_c	http://identifiers.org/chebi/CHEBI:16238
M_fad_c	http://identifiers.org/chebi/CHEBI:21125
M_fad_c	http://identifiers.org/chebi/CHEBI:42388
M_fad_c	http://identifiers.org/chebi/CHEBI:4956
M_fad_c	http://identifiers.org/chebi/CHEBI:57692
M_fad_c	http://identifiers.org/kegg.compound/D00005
M_fad_c	https://www.molecular-networks.com/biopath3/biopath/mols/FAD
M_fad_c	http://identifiers.org/hmdb/HMDB01248
M_fad_c	http://identifiers.org/biocyc/META:FAD
M_fad_c	http://identifiers.org/metanetx.chemical/MNXM33
M_fad_c	http://identifiers.org/unipathway.compound/UPC00016
M_fad_c	http://identifiers.org/seed.compound/cpd00015
M_fadh2_c	http://identifiers.org/bigg.metabolite/fadh2
M_fadh2_c	http://identifiers.org/reactome/164934
M_fadh2_c	http://identifiers.org/reactome/31649
M_fadh2_c	http://identifiers.org/kegg.compound/C01352
M_fadh2_c	http://identifiers.org/chebi/CHEBI:13316
M_fadh2_c	http://identifiers.org/chebi/CHEBI:17877
M_fadh2_c	http://identifiers.org/chebi/CHEBI:21126
M_fadh2_c	http://identifiers.org/chebi/CHEBI:42427
M_fadh2_c	http://identifiers.org/chebi/CHEBI:4957
M_fadh2_c	http://identifiers.org/chebi/CHEBI:58307
M_fadh2_c	https://www.molecular-networks.com/biopath3/biopath/mols/FADH2
M_fadh2_c	http://identifiers.org/hmdb/HMDB01197
M_fadh2_c	http://identifiers.org/hmdb/HMDB06252
M_fadh2_c	http://identifiers.org/hmdb/HMDB06358
M_fadh2_c	http://identifiers.org/biocyc/META:FADH2
M_fadh2_c	http://identifiers.org/metanetx.chemical/MNXM38
M_fadh2_c	http://identifiers.org/unipathway.compound/UPC01352
M_fadh2_c	http://identifiers.org/seed.compound/cpd00982
M_fdxo_42_c	http://identifiers.org/bigg.metabolite/fdxo_42
M_fdxo_42_c	http://identifiers.org/metanetx.chemical/MNXM145541
M_fdxr_42_c	http://identifiers.org/bigg.metabolite/fdxr_42
M_fdxr_42_c	http://identifiers.org/metanetx.chemical/MNXM145542
M_fe2_c	http://identifiers.org/bigg.metabolite/fe2
M_fe2_c	http://identifiers.org/chebi/13319
M_fe2_c	http://identifiers.org/chebi/13321
M_fe2_c	http://identifiers.org/chebi/21129
M_fe2_c	http://identifiers.org/chebi/24876
M_fe2_c	http://identifiers.org/chebi/29033
M_fe2_c	http://identifiers.org/chebi/34754
M_fe2_c	http://identifiers.org/chebi/49599
M_fe2_c	http://identifiers.org/brenda/BG65160
M_fe2_c	http://identifiers.org/brenda/BG91981
M_fe2_c	http://identifiers.org/kegg.compound/C00023
M_fe2_c	http://identifiers.org/kegg.compound/C14818
M_fe2_c	http://identifiers.org/biocyc/FE+2
M_fe2_c	http://identifiers.org/unipathway.compound/UPC14818
M_fe2_c	http://identifiers.org/seed/cpd00021
M_fe2_c	http://identifiers.org/seed/cpd10515
M_fe2_p	http://identifiers.org/bigg.metabolite/fe2
M_fe2_p	http://identifiers.org/chebi/13319
M_fe2_p	http://identifiers.org/chebi/13321
M_fe2_p	http://identifiers.org/chebi/21129
M_fe2_p	http://identifiers.org/chebi/24876
M_fe2_p	http://identifiers.org/chebi/29033
M_fe2_p	http://identifiers.org/chebi/34754
M_fe2_p	http://identifiers.org/chebi/49599
M_fe2_p	http://identifiers.org/brenda/BG65160
M_fe2_p	http://identifiers.org/brenda/BG91981
M_fe2_p	http://identifiers.org/kegg.compound/C00023
M_fe2_p	http://identifiers.org/kegg.compound/C14818
M_fe2_p	http://identifiers.org/biocyc/FE+2
M_fe2_p	http://identifiers.org/unipathway.compound/UPC14818
M_fe2_p	http://identifiers.org/seed/cpd00021
M_fe2_p	http://identifiers.org/seed/cpd10515
M_fe3dhbzs3_e	http://identifiers.org/bigg.metabolite/fe3dhbzs3
M_fe3dhbzs3_e	http://identifiers.org/metanetx.chemical/MNXM146250
M_fe3dhbzs3_p	http://identifiers.org/bigg.metabolite/fe3dhbzs3
M_fe3dhbzs3_p	http://identifiers.org/metanetx.chemical/MNXM146250
M_fe3dhbzs_e	http://identifiers.org/bigg.metabolite/fe3dhbzs
M_fe3dhbzs_e	http://identifiers.org/seed/cpd15460
M_fe3dhbzs_p	http://identifiers.org/bigg.metabolite/fe3dhbzs
M_fe3dhbzs_p	http://identifiers.org/seed/cpd15460
M_fe3hox_e	http://identifiers.org/bigg.metabolite/fe3hox
M_fe3hox_e	http://identifiers.org/kegg.compound/C06227
M_fe3hox_e	http://identifiers.org/chebi/CHEBI:21131
M_fe3hox_e	http://identifiers.org/chebi/CHEBI:28163
M_fe3hox_e	http://identifiers.org/chebi/CHEBI:4992
M_fe3hox_e	http://identifiers.org/biocyc/META:CPD0-2114
M_fe3hox_e	http://identifiers.org/metanetx.chemical/MNXM57764
M_fe3hox_e	http://identifiers.org/seed.compound/cpd12843
M_fe3hox_p	http://identifiers.org/bigg.metabolite/fe3hox
M_fe3hox_p	http://identifiers.org/kegg.compound/C06227
M_fe3hox_p	http://identifiers.org/chebi/CHEBI:21131
M_fe3hox_p	http://identifiers.org/chebi/CHEBI:28163
M_fe3hox_p	http://identifiers.org/chebi/CHEBI:4992
M_fe3hox_p	http://identifiers.org/biocyc/META:CPD0-2114
M_fe3hox_p	http://identifiers.org/metanetx.chemical/MNXM57764
M_fe3hox_p	http://identifiers.org/seed.compound/cpd12843
M_fecrm_e	http://identifiers.org/bigg.metabolite/fecrm
M_fecrm_e	http://identifiers.org/kegg.compound/C06228
M_fecrm_e	http://identifiers.org/chebi/CHEBI:5019
M_fecrm_e	http://identifiers.org/biocyc/META:CPD0-2241
M_fecrm_e	http://identifiers.org/metanetx.chemical/MNXM2825
M_fecrm_e	http://identifiers.org/seed.compound/cpd03724
M_fecrm_p	http://identifiers.org/bigg.metabolite/fecrm
M_fecrm_p	http://identifiers.org/kegg.compound/C06228
M_fecrm_p	http://identifiers.org/chebi/CHEBI:5019
M_fecrm_p	http://identifiers.org/biocyc/META:CPD0-2241
M_fecrm_p	http://identifiers.org/metanetx.chemical/MNXM2825
M_fecrm_p	http://identifiers.org/seed.compound/cpd03724
M_feenter_e	http://identifiers.org/bigg.metabolite/feenter
M_feenter_e	http://identifiers.org/reactome/1222421
M_feenter_e	http://identifiers.org/kegg.compound/C06230
M_feenter_e	http://identifiers.org/chebi/CHEBI:21133
M_feenter_e	http://identifiers.org/chebi/CHEBI:28199
M_feenter_e	http://identifiers.org/chebi/CHEBI:38151
M_feenter_e	http://identifiers.org/chebi/CHEBI:4993
M_feenter_e	http://identifiers.org/chebi/CHEBI:70745
M_feenter_e	http://identifiers.org/biocyc/META:FERRIC-ENTEROBACTIN-COMPLEX
M_feenter_e	http://identifiers.org/metanetx.chemical/MNXM7354
M_feenter_e	http://identifiers.org/seed.compound/cpd03726
M_feenter_p	http://identifiers.org/bigg.metabolite/feenter
M_feenter_p	http://identifiers.org/reactome/1222421
M_feenter_p	http://identifiers.org/kegg.compound/C06230
M_feenter_p	http://identifiers.org/chebi/CHEBI:21133
M_feenter_p	http://identifiers.org/chebi/CHEBI:28199
M_feenter_p	http://identifiers.org/chebi/CHEBI:38151
M_feenter_p	http://identifiers.org/chebi/CHEBI:4993
M_feenter_p	http://identifiers.org/chebi/CHEBI:70745
[truncated: 3,831 more rows]
